# Supplementary material for: Dynamics of sputum conversion during effective tuberculosis treatment: A systematic review and meta-analysis
Source: PLoS Med. 2021 Apr 26;18(4):e1003566. doi: 10.1371/journal.pmed.1003566 (PMC8109831; doi:10.1371/journal.pmed.1003566)
Supplement: S1 Form — (XLSX) [file pmed.1003566.s005.xlsx]

## Sheet: Workbook Summary
	Table 0	Record of inclusions	All studies
	Table 1	General study Characteristics	All studies
	Table 2	POPULATION characteristics of included studies	All studies
	Table 3	INFORMATION ABOUT TREATMENT	All studies
	Table 4	OUTCOME measures, follow up & possible bias for each	All studies
	Table 5e	Assessment of risk bias within studies	REMOVED FOR NOW - WILL BE COMPLETED AT A LATER DATE

## Sheet: Table 0 Inclusion & GRADE cat
Study info
Reviewer responsible for Data Extraction	Study ID number	Citation	Comments	Study Design eg RCT, prospective cohort, retrospective cohort, case control, case series, systematic review, meta analysis
JO + SK	24	Singla R, Osman MM, Khan N, Al-Sharif N, Al-Sayegh MO, Shaikh MA 2003 Factors predicting persistent sputum smear positivity among pulmonary tuberculosis patients 2 months after treatment		retrospective cohort
JO + SK	25	Abal AT, Jayakrishnan B, Parwer S, El Shamy A, Abahussain E, Sharma PN 2005 Effect of cigarette smoking on sputum smear conversion in adults with active pulmonary tuberculosis		prospective cohort					Systematic review
JO + SK	26	Gullón JA, Suárez I, Lecuona M, Fernández R, Rubinos G, Medina A, et al 2009 Time to culture conversion in smokers with pulmonary tuberculosis	Likely not eligible at this stage - outcomes for mono-resitant and DS patients presented together. Data extracted anyway.	retrospective cohort					Systematic review + meta analysis
JO + SK	27	Hasegawa N, Miura T, Ishizaka A, Yamaguchi K et al 2002 Detection of mycobacteria in patients with pulmonary tuberculosis undergoing chemotherapy using MGIT and egg-based solid medium culture systems		prospective cohort					RCT
JO + SK	29	M. R. Masjedi, H. R. Jamaati, F. K. Amin and A. A. Velayati 2000 Detection of Mycobacterium tuberculosis in bronchial washing of smear-positive patients after sputum conversion	DATA NOT EXTRACTED - NO DST	prospective cohort					prospective cohort
JO + SK	31	R. Kanda, T. Nagao, N. V. Tho, E. Ogawa, Y. Murakami, M. Osawa, Y. Saika, K. Doi and Y. Nakano 2015 Factors Affecting Time to Sputum Culture Conversion in Adults with Pulmonary Tuberculosis: A Historical Cohort Study without Censored Cases		retrospective cohort					retrospective cohort
JO + SK	32	M. Guler, E. Unsal, B. Dursun, O. Aydln and N. Capan 2007 Factors influencing sputum smear and culture conversion time among patients with new case pulmonary tuberculosis	Likely not eligible at this stage - outcomes for mono-resitant, MDR, and DS patients presented together. Outcome in overall group extracted anyway; no sub-group data extracted	prospective cohort					case-control
SS	66	Stoffel, Lorenz, Arce, Rico, Fernandez and Imaz 2014. Treatment of pulmonary TB in an urban area of low prevalence. Bacteriological compliance and negativization. Medicine (B.Aires) 74 (1)	n/a	retrospective cohort					case series
EM + DM	13	M. B. Conde, A. Efron, C. Loredo, G. R. De Souza, N. P. Graca, M. C. Cezar, M. Ram, M. A. Chaudhary, W. R. Bishai, A. L. Kritski and R. E. Chaisson. 2009. Moxifloxacin versus ethambutol in the initial treatment of tuberculosis: a double-blind, randomised, controlled phase II trial	N/A	RCT
EM + DM	10	R. Dawson, R. Condos, D. Tse, M. L. Huie, S. Ress, C. H. Tseng, C. Brauns, M. Weiden, Y. Hoshino, E. Bateman and W. N. Rom. 2009. Immunomodulation with recombinant interferon-gamma1b in pulmonary tuberculosis.	There are five lines discussing smear conversion with ambiguous phrasing regarding which groups are being compared. This data has not been extracted.	RCT					Systematic review
EM + CC	9	D. Dlugovitzky, G. Fiorenza, M. Farroni, C. Bogue, C. Stanford and J. Stanford. 2006. Immunological consequences of three doses of heat-killed Mycobacterium vaccae in the immunotherapy of tuberculosis.	N/A	RCT					Systematic review + meta analysis
EM + CC	8	A. Jindani, T. S. Harrison, A. J. Nunn, P. P. Phillips, G. J. Churchyard, S. Charalambous, M. Hatherill, H. Geldenhuys, H. M. McIlleron, S. P. Zvada, S. Mungofa, N. A. Shah, S. Zizhou, L. Magweta, J. Shepherd, S. Nyirenda, J. H. van Dijk, H. E. Clouting, D. Coleman, A. L. Bateson, T. D. McHugh, P. D. Butcher, D. A. Mitchison and R. T. Team. 2014. High-dose rifapentine with moxifloxacin for pulmon…	Majority of data extracted from supplementary information; sputum conversion from supplementary data is number of samples; does not correlate with number of patients..	RCT					RCT
EM + DM	38	A. Jindani, G. Borgulya, I. W. de Patino, T. Gonzales, R. A. de Fernandes, B. Shrestha, D. Atwine, M. Bonnet, M. Burgos, F. Dubash, N. Patel, A. M. Checkley, T. S. Harrison, D. Mitchison and S. G. s. U. o. L. International Consortium for Trials of Chemotherapeutic Agents in Tuberculosis. 2016. A randomised Phase II trial to evaluate the toxicity of high-dose rifampicin to treat pulmonary tubercul…	N/A	RCT					prospective cohort
EM + DM	39	J. L. Johnson, R. M. Kamya, A. Okwera, A. M. Loughlin, S. Nyole, D. L. Hom, R. S. Wallis, C. S. Hirsch, K. Wolski, J. Foulds, R. D. Mugerwa and J. J. Ellner. 2000. Randomized controlled trial of Mycobacterium vaccae immunotherapy in non-human immunodeficiency virus-infected Ugandan adults with newly diagnosed pulmonary tuberculosis.	N/A	RCT					retrospective cohort
EM + CC	11	Q. Ruan, Q. Liu, F. Sun, L. Shao, J. Jin, S. Yu, J. Ai, B. Zhang and W. Zhang. 2016. Moxifloxacin and gatifloxacin for initial therapy of tuberculosis: a meta-analysis of randomized clinical trials.	We haven't extracted from this meta-analysis; most papers are included in the list. We reviewed other papers for inclusion and they did not meet our criteria.	Systematic review + meta analysis					retrospective cohort
NM/MB	21	Dawson, R., et al. "Two-stage activity-safety study of daily rifapentine during intensive phase treatment of pulmonary tuberculosis." The International Journal of Tuberculosis and Lung Disease 19.7 (2015): 780-786.	N/A	RCT
NM/MB	22	DesJardin, Lucy E., et al. "Measurement of sputum Mycobacterium tuberculosis messenger RNA as a surrogate for response to chemotherapy." American journal of respiratory and critical care medicine 160.1 (1999): 203-210.	N/A	prospective cohort					Systematic review
NM/MB	23	Dominguez-Castellano, A., et al. "Factors associated with time to sputum smear conversion in active pulmonary tuberculosis." The International Journal of Tuberculosis and Lung Disease 7.5 (2003): 432-438.	N/A	retrospective cohort					Systematic review + meta analysis
NM/MB	28	Click, E. S., et al. "Association between Mycobacterium tuberculosis lineage and time to sputum culture conversion." The International Journal of Tuberculosis and Lung Disease 17.7 (2013): 878-884.	N/A	retrospective cohort					RCT
NM/MB	30	Ko, Yousang, et al. "Duration of pulmonary tuberculosis infectiousness under adequate therapy, as assessed using induced sputum samples." Tuberculosis and respiratory diseases 80.1 (2017): 27-34.	N/A	retrospective cohort					prospective cohort
NM/MB	33	Telzak, Edward E., et al. "Factors influencing time to sputum conversion among patients with smear-positive pulmonary tuberculosis." Clinical infectious diseases 25.3 (1997): 666-670.	N/A	retrospective cohort					retrospective cohort
NM/MB	34	Long, Richard, et al. "Relative versus absolute noncontagiousness of respiratory tuberculosis on treatment." Infection Control & Hospital Epidemiology 24.11 (2003): 831-838.	part retrospective, part prospective cohort	Other (enter in "comment" field in col D)					case-control
HT	14	Diacon, A., Pym, A., Grobusch, M., de los Rios, J., Gotuzzo, E., Vasilyeva, I., Leimane, V., Andries, K., Bakare, N., De Marez, T., Haxaire-Theeuwes, M., Lounis, N., Meyvisch, P., De Paepe, E., van Heeswijk, R. and Dannemann, B. (2014). Multidrug-Resistant Tuberculosis and Culture Conversion with Bedaquiline. New England Journal of Medicine, 371(8), pp.723-732.	In subgroup analysis- mentions both MDR and XDR patients are included. Increased chance of death (p=0.02) in Bedaquilline arm	RCT
HT	15	Conde, M., Mello, F., Duarte, R., Cavalcante, S., Rolla, V., Dalcolmo, M., Loredo, C., Durovni, B., Armstrong, D., Efron, A., Barnes, G., Marzinke, M., Savic, R., Dooley, K., Cohn, S., Moulton, L., Chaisson, R. and Dorman, S. (2016). A Phase 2 Randomized Trial of a Rifapentine plus Moxifloxacin-Based Regimen for Treatment of Pulmonary Tuberculosis. PLOS ONE, 11(5), p.e0154778.	Two different outcomes measures- LJ and MGIT yield different results. Looks like due to problems with recruiting it does not have sufficient power according to their own power calculation. Also suboptimal dosing as noted in discussion	RCT					Systematic review
HT	18	Kennedy, N., Berger, L., Curram, J., Fox, R., Gutmann, J., Kisyombe, G., Ngowi, F., Ramsay, A., Saruni, A., Sam, N., Tillotson, G., Uiso, L., Yates, M. and Gillespie, S. (1996). Randomized Controlled Trial of a Drug Regimen That Includes Ciproftoxacin for the Treatment of Pulmonary Tuberculosis. Clinical Infectious Diseases, 22(5), pp.827-833.		RCT					Systematic review + meta analysis
HT	19	Johnson, J., Ssekasanvu, E., Okwera, A., Mayanja, H., Hirsch, C., Nakibali, J., Jankus, D., Eisenach, K., Boom, W., Ellner, J. and Mugerwa, R. (2003). Randomized Trial of Adjunctive Interleukin-2 in Adults with Pulmonary Tuberculosis. American Journal of Respiratory and Critical Care Medicine, 168(2), pp.185-191.	"Randomized, double-blinded, placebo-controlled Phase II clinical trial comparing IL-2 with standard rx. Selection bias- v few women	RCT					RCT
HT	20	Dorman, S., Johnson, J., Goldberg, S., Muzanye, G., Padayatchi, N., Bozeman, L., Heilig, C., Bernardo, J., Choudhri, S., Grosset, J., Guy, E., Guyadeen, P., Leus, M., Maltas, G., Menzies, D., Nuermberger, E., Villarino, M., Vernon, A. and Chaisson, R. (2009). Substitution of Moxifloxacin for Isoniazid during Intensive Phase Treatment of Pulmonary Tuberculosis. American Journal of Respiratory and …	Randomized double blinded placebo-controlled RCT	RCT					prospective cohort
SS	1	M. U. D. Sajid, M. Imran and M. Siddiqique 2011. Addition of amikacin and levofloxacin is associated with higher culture conversion rate in pulmonary tuberculosis		RCT
SS	3	C. M. Yuen, E. V. Kurbatova, T. Tupasi, J. C. Caoili, M. Van Der Walt, C. Kvasnovsky, M. Yagui, J. Bayona, C. Contreras, V. Leimane, J. Ershova, L. E. Via, H. Kim, S. Akksilp, B. Y. Kazennyy, G. V. Volchenkov, R. Jou, K. Kliiman, O. V. Demikhova, I. A. Vasilyeva, T. Dalton and J. P. Cegielski, 2015. Association between Regimen Composition and Treatment Response in Patients with Multidrug-Resistan…		prospective cohort					Systematic review
SS	5	S. E. Dorman, R. M. Savic, S. Goldberg, J. E. Stout, N. Schluger, G. Muzanyi, J. L. Johnson, P. Nahid, E. J. Hecker, C. M. Heilig, L. Bozeman, P. J. Feng, R. N. Moro, W. MacKenzie, K. E. Dooley, E. L. Nuermberger, A. Vernon, M. Weiner and C. Tuberculosis Trials 2015. Daily rifapentine for treatment of pulmonary tuberculosis. A randomized, dose-ranging trial.[Erratum appears in Am J Respir Crit Ca…		RCT					Systematic review + meta analysis
SS	6	R. Dawson, A. H. Diacon, D. Everitt, C. van Niekerk, P. R. Donald, D. A. Burger, R. Schall, M. Spigelman, A. Conradie, K. Eisenach, A. Venter, P. Ive, L. Page-Shipp, E. Variava, K. Reither, N. E. Ntinginya, A. Pym, F. von Groote-Bidlingmaier and C. M. Mendel 2015. Efficiency and safety of the combination of moxifloxacin, pretomanid (PA-824), and pyrazinamide during the first 8 weeks of antituberc…		RCT					RCT
SS	35	C. Lienhardt, S. V. Cook, M. Burgos, V. Yorke-Edwards, L. Rigouts, G. Anyo, S. J. Kim, A. Jindani, D. A. Enarson, A. J. Nunn and C. T. G. Study 2011. Efficacy and safety of a 4-drug fixed-dose combination regimen compared with separate drugs for treatment of pulmonary tuberculosis: the Study C randomized controlled trial.[Erratum appears in JAMA. 2011 Sep 28;306(12):1327]		RCT					prospective cohort
SS	36	Anonymous 1999. Immunotherapy with Mycobacterium vaccae in patients with newly diagnosed pulmonary tuberculosis: a randomised controlled trial. Durban Immunotherapy Trial Group		RCT					retrospective cohort
SS	37	P. P. J. Phillips, C. M. Mendel, D. A. Burger, A. Crook, A. J. Nunn, R. Dawson, A. H. Diacon and S. H. Gillespie 2016. Limited role of culture conversion for decision-making in individual patient care and for advancing novel regimens to confirmatory clinical trials	paper under review- doesn't include detailed data on which patients were assessed etc- data from remoxtb trial. Not to be analysed if also looking at remoxtb.	RCT					case-control
DM	68	Controlled clinical trial of five short-course (4-month) chemotherapy regimens in pulmonary tuberculosis. East African and British Medical Research Councils. Lancet 1978; Aug 12: 334-8	First report of 4th study - need to check data hasn't been reported in subsequent paper and already extracted	RCT
JO	70	Tuberculosis Research Centre. (1983). Study of chemotherapy regimens of 5 and 7 months' duration and the role of corticosteroids in the treatment of sputum-positive patients with pulmonary tuberculosis in South India. Tubercle, 64(2), 73-91. doi: 10.1016/0041-3879(83)90032-6		RCT
EM + JO	59	Urgarte-Gil et al 2013. Induced Sputum MMP-1,-3 &-8 Concentrations during Treatment of Tuberculosis.	N/A	prospective cohort
EM + JO	60	Lee et al 2014. Culture Conversion Rate at 2 Months of Treatment According to Diagnostic Methods among Patients with Culture-Positive Pulmonary Tuberculosis.	N/A	retrospective cohort
EM + JO	61	Grandjean et al 2015. Transmission of Multidrug-Resistant and Drug-Susceptible Tuberculosis within Households: A Prospective Cohort Study.	N/A	prospective cohort
EM + JO	62	Mechai et al 2016. Active pulmonary tuberculosis: Role for amikacin in early treatment.	N/A	prospective cohort
EM + JO	63	Scott et al 2017. Comparison of Sputum-Culture Conversion for Mycobacterium bovis and M-tuberculosis.	N/A	retrospective cohort
EM + JO	64	Leung et al 2017. Effects of diabetes mellitus on the clinical presentation and treatment response in tuberculosis.	N/A	prospective cohort
EM + JO	65	Savic et al 2017. Defining the optimal dose of rifapentine for pulmonary tuberculosis: Exposure-response relations from two phase II clinical trials.	Combination of studies. Only proportions reported and diffeicult to determine sensitivites. Paper unlikely to be included.	Other (enter in "comment" field in col D)
MB	51	Abal et al. Effect of cigarette smoking on sputum smear conversion in adults with active pulmonary tuberculosis. Resp Medicine 2005;99:415-20.	n/a	prospective cohort
MB	52	Babb et al. Vitamin D receptor gene polymorphisms and sputum conversion time in pulmonary tuberculosis patients. Tuberculosis 2007;87:295-302.	both a case-control association study and prospective cohort study (cohort results relevant for this review's outcomes)	Other (enter in "comment" field in col D)					Systematic review
MB	53	Pheiffer et al. Time to detection of Mycobacterium tuberculosis in BACTEC systems as a viable alternative to colony counting. Int J Tuberc Lung Dis 2008;12(7):792-8.	n/a	prospective cohort					Systematic review + meta analysis
MB	54	Siddiqui et al. Smoking Prolongs the Infectivity of Patients with Tuberculosis. Ir Med J 2010;103(9):278-80.	authors describe as cross-sectional, but study appears to be a retrospective cohort as involves a period of f/u	retrospective cohort					RCT
MB	55	Wang et al. Adding moxifloxacin is associated with a shorter time to culture conversion in pulmonary tuberculosis. Int J Tuberc Lung Dis 2010;14(1):65-71.	non-randomised controlled trial	Other (enter in "comment" field in col D)					prospective cohort
MB	57	Dorman et al. Substitution of rifapentine for rifampin during intensive phase treatment of pulmonary tuberculosis: study 29 of the tuberculosis trials consortium. J Infec Dis 2012;206:1030-40.	n/a	RCT					retrospective cohort
MB	58	Rathored et al. Risk and outcome of multidrug-resistant tuberculosis: vitamin D receptor polymorphisms and serum 25(OH)D. Int J Tuberc Lung Dis 2012;16(11):1522-8.	authors describe as cross-sectional study, but it appears to actually be a prospective cohort following 3 different patient groups	prospective cohort					case-control
PS & SS	67	Singapre TB Service/British Medical Research Council, 1979, Clinical Trial of 6-month & 4-month Regimens of Chemotherapy in the Treatment of Pulmonary Tuberculosis.		RCT
PS	50	Singla, R; Osman, MM; Khan, N; Al-Sharif, N; Al-Sayegh, MO; Shaikh, MA, 2003, Factors predicting persistent sputum smear positivity among pulmonary tuberculosis patients 2 months after treatment		retrospective cohort
PS	49	Quantitative sputum bacillary load during rifampin-containing short course chemotherapy in human immunodeficiency virus-infected and noninfected adults with pulmonary tuberculosis Joloba ML, Johnson JL, Namale A, Morrissey A, Assegghai AE,Mugerwa RD, Ellner JJ, Eisenach KD, 2000,	Prospective case-control	Other (enter in "comment" field in col D)					Systematic review
RCH	47	P. Chaulet*, F. Boulahbal. Essai clinique d'une combinaison en proportions fixes de trois medicaments dans le traitement de la tuberculose. Tubercle and Lung Disease (1995) 76, 407412		RCT
SS and PS	43	Hong Kong Chest Service/British Medical Research Council 1981. Controlled trial of four thrice-weekly regimens and a daily regimen all given for 6 months for pulmonary tuberculosis. Tubercle 63, 89-98	n/a	RCT
SS and PS	44	East and Central African/British Medical Research Council Fifth collaborative study 1983. Controlled clinical trial of 4 short course regimens of chemotherapy (three 6 month and one 8 month) for pulmonary tuberculosis. Tubercle 64, 153-166	n/a	RCT					Systematic review
SS and PS	45	Geiter, O'Brien, Combs and Snider 1987. US public health service TB therapy trial 21: perliminary results of an evaluationof a combination tablet of isoniazid, rifampin and pyrazinamide. Tubercle 68, 41-46.	n/a	RCT					Systematic review + meta analysis
SS and PS	46	Combs, O'Brien and Geiter 1990. USPHS TB short-course chemotherapy trial 21: effectiveness, toxicity and acceptability. Annals of Internal Medicine 112: 397-406.	n/a	RCT					RCT
SS and PS	48	Tanzania/ British Medical Research Council Collaborative Investigation 1996. A controlled trial of a 4-weekly supplement of rifampicin, pyrazinamide and streptomycin in the continuation phase of a 7-month daily chemotherapy regimen for pulmonary TB. SAMJ 86; 960-965.	n/a	RCT					prospective cohort
CC	76	Volkmann T, Moonan P, Miramontes R, Oeltmann J 2015 Tuberculosis and excess alcohol use in the United States, 1997–2012	Routinely collected (notification) data	retrospective cohort
CC	75	Bahrmand, AR; Velayati, AA; Bakayev, VV 2000 Treatment monitoring and prevalence of drug resistance in tuberculosis patients in Tehran	CANT DISAGGREGATE THOSE WITH HRZ + E AND THOSE WITH S	retrospective cohort					Systematic review
JW	77	[No authors listed] [HONG KONG CHEST SERVICE/BRITISH MEDICAL RESEARCH COUNCIL] Controlled trial of 6-month and 8-month regimens in the treatment of pulmonary tuberculosis. First report.	old study, some basic details missing, but overall has DSTB data for appropriate RHSZ intensive phase	RCT					Systematic review + meta analysis
JW	78	[No authors listed] [British Thoracic Association] A controlled trial of six months chemotherapy in pulmonary tuberculosis. First report. Results during chemotherapy	first RCT looking at current well known 6 month RHZE	RCT					RCT
JW	79	[No authors listed] [Tanzania/British Medical Research Council] Controlled clinical trial of two 6-month regimens of chemotherapy in the treatment of pulmonary tuberculosis	RCT looking at isoniazid vs isoniazid + thiacetazone in continuation phase (with 2 month RHZS instensive phase)	RCT					prospective cohort

## Sheet: Table 1 Study chars
Table 1. Characteristics of included studies
																	RCTs only
Reviewer	Study ID	Author	Year of publication	Abstract, Primary research or systematic review	Country(ies) where conducted	Low vs high burden setting (see key for definition)	Study objectives			Study design (see key)	Total study size	Methods of recruitment / selection	Inclusion criteria	Exclusion criteria	Drug susceptibility test conducted	Was it an RCT? (if yes, fill in columns S-Z, if no, leave S-Z blank)	Method of sequence generation in RCTs	Individual vs cluster	Sequence Generation in RCTs			Allocation method in RCTs	Which groups blinded/not blinded in RCTs		Selection bias stated in the paper	Type and source of funding / sponsorship	Comments
							Primary	Secondary	Further objectives										Random	Not random	Unclear		Blinded	Not blinded
JO+SK	24	Singla	2003	Primary research	Saudi Arabia	low	To identify simple predictive factors associated with persistent sputum positivity at the end of 2 months of DOT, which could be used under programme conditions in low-income countries			retrospective cohort	514	Review of medical records of people with a diagnosis of pulmonary TB treated at Sahary hopsital from Jan 1998 to Dec 1999	1. At least one sputum culture positive for MTB; 2. Results available of drug sensitivity testing; 3. Completed at least 2 months of treatment if sputum conversion not achieved before	n/s	yes	no									Only 2 HIV-positive individuals included	Not stated							Abstract
JO+SK	25	Abal	2005	Primary research	Kuwait	low	To assess the effect of cigarette smoking on smear conversion following proper chemotherapy in patients with PTB			prospective cohort	339	? Patients referred to the TB control unit	Patients with sputum positive status at time of diagnosis (stated in methods) and with known sputum status at 2 months on treatment (stated in results)	Those with drug-resistant isolates, ex-smokers and those with incomplete smoking histories excluded	yes	no									No	NS							Primary research
JO+SK	26	Gullon	2009	Primary research	?Spain	low	To identify the factors influencing sputum culture conversion in smokers with pulmonary TB			retrospective cohort	95	Current smokers with pulmonary TB diagnosed with TB in their department over a specified period	Current smokers diagnosed with TB	Resistance to more than one first line anti-TB drug (so those with mono-resistance included), patients unable to collect sputum smears after beginning treatment, patients who did not attend their scheduled appointment or died during TB treatment	yes	no									No	NS							SR
JO+SK	27	Hasegawa	2002	Primary research	Japan	Low	To compare the respective performance of the MGIT system and the egg-based Ogawa system for the dewtection of mycobacteria in patients with PTB during and after chemotherapy	To evaluate the utility of the MGIT system in the management of patients with pulmonary TB on chemotherapy with reference to previous studies		prospective cohort	61	People admitted with TB from 1 May to 31 July 1998	1. Culture positive for MTB on MGIT and solid culture; 2. no previous treatment for TB; 3. isolates sensitive to all major anti-TB agents, including R, H, S, and E (sensitivity tested using MGIT); 4. Completed anti-TB therapy during the study period; 5. sputum samples obtained at every sampling point	n/s	yes	no									None	Not stated							Other
JO+SK	29	Masjedi	2000	Primary research						prospective cohort																	No DST - data not extracted
JO+SK	31	Kanda	2015	Primary research	Japan	Low	To evaluate the factors affecting the time to sputum culture voncersion throughout the course of treatment in adults with active pulmonary TB after controlling for potential confounders			retrospective cohort	86	Review of medical records of people treated for pulmonary TB at one hospital in Osaka	1. Adults age 20-80 years; 2. newly diagnosed ptb; 3. ≥1 positive sputum smear; 4. positive sputum culture for MTB	1. MTB resistant to anti-tuberculous drugs	yes	no									"The population was comparatively homogenous and they controlled for race, academic background and social stratification; the result may differ in different populations and studies in other populations are required"	"No support or funding to report"	Regarding whether DST was done: Methods say that sputum smear and cultures were done, they don’t say specifically that DST was done, but do say in the results that 2 patients with RIF resistance and 1 with INH resistance were excluded, meaning that resistance testing occurred for at least some?						low
JO+SK	32	Guler	2007	Primary research	Turkey	low	To identify factors influencing both sputum smear and culture conversion time among new PTB cases			prospective cohort	306	From patients admitted to a reference hospital in Turkey with TB	Admissions diagnosed with new pulmonary TB	NS	yes	no									No	NS							high
SS	66	Stoffel	2014	Primary research	Argentina	low	Understand frequency of laboratory monitoring in PTB and evaluate factors associated with LTFU in PTB	Explore proportion converting by smear and culture at 2 months of treatment and identify possible predictors of delayed conversion.	n/a	retrospective cohort	196	identified in database of Santa Fe TB and respiratory disease programme all patients with pulmonary TB diagnosed at Gumersindo Sayago Provincial hospital from 2000-2010	smear-positive TB with no history of previous TB treatment, diagnosed between Jan 2000 and Dec 2010	death, default or transfer out prior to treatment initiation, treatment regimen modification for adverse effects	yes	no	n/a	n/a	n/a	n/a	n/a	n/a	n/a	n/a	Not described	first author had scholarship from Ministry of Public Health	n/a						Abstract
EM + DM	13	Conde	2016	Primary research	Brazil	high	To compare the 8-week sputum negative conversion rates in moxifloxacin versus ethambutol for the initial treatment of tuberculosis	To assess the safety of moxifloxacin in the initial stages of tuberculosis treatment	N/A	0	170	Recruitment at diagnosis of smear-positive pulmonary tuberculosis	Over 18 years; signs and symptoms of pulmonary tuberculosis; at least one sputum smear with acid-fast bacilli	Previous history of tuberculosis treatment; Hb concentration <70g/L; ALT/AST >3x upper limit of normal; serum creatinine >2x upper limit of normal; QTc >450ms on ECG; pregnancy or breastfeeding; silicotuberculosis; history of adverse drug reactions to any of the study medications; seropositivity for HIV with a CD4 count <200; baseline culture did not grow M. tuberculosis or was resistant to HRE.	yes	yes	Permuted block randomisation	yes	Yes	N/A	N/A	Concealed allocation slips in opaque envelopes opened after enrolment	Patients, clinicians	Pharmacists	Not described	Office of Orphan Product Development, US Food and Drug Administration (Grant No: R01FD002135. Training support provided by Fogarty International Centre of the US National Institutes of Health (Grant TW006885/ NIH 01607). Moxiloxacin and moxifloxacin placebo provided by Bayer Healthcare.	No PZA DST						Abstract
EM+DM	10	Dawson	2009	Primary research	South Africa	high	to evaluate effect of addition of inhaled or subcut rIFN-c1b on BAL cytokines, mycobacterial and clinical response, immunological outcomes, to achieve an improved outcome.	N/A	N/A	0	89	not clear, single unit	smear and culture positive TB with bilateral cavitary disease, standard therapy	drug resistance	yes	yes	not stated	yes	N/A	N/A	yes	biostatistician allocated patients to groups	interviewer recording symptoms, PI	nurse administering IFN	no	NIH	Supplementary material describes blinding and allocation. Only data point available from Kaplan-Meier 60 day point.						Primary research
EM + CC	9	Dlugovitzky	2006	Primary research	Argentina	low	To compare clinical status of patients receiving heat-killed Mycobacterium vaccae (SRL 172) immunotherapy and DOTS compared to those receiving DOTS alone.	To compare sputum bacterial clearance of patients receiving heat-killed Mycobacterium vaccae (SRL 172) immunotherapy and DOTS compared to those receiving DOTS alone.	To compare radiological clearance of patients receiving heat-killed Mycobacterium vaccae (SRL 172) immunotherapy and DOTS compared to those receiving DOTS alone.	0	22	Recruitment at diagnosis of symptomatic open pulmonary tuberculosis	Aged between 18-70 years; new diagnosis of symptomatic pulmonary diagnosis; about to receive DOTS 2HRZE/4HR	HIV seropositivity	yes	yes	Computer generated random blocks	yes	Yes	N/A	N/A	Computer generated random blocks	Patients, radiologists, laboratory staff	Clinicians	Not described	SL Pharma PLC provided SLR 172 and immunological investigation kits.	N/A						SR
EM + CC	8	Jindani	2014	Primary research	South Africa; Zimbabwe; Botswana; Zambia	mixed	To establish whether a four or six month rifapentine and moxifloxacin containing tuberculosis regimen were non-inferior to 2HRZE/4HR	N/A	N/A	0	827	Recruitment at diagnosis of smear-positive pulmonary tuberculosis	Older than 18 years; weight over 35kg; able to provide two sputum smears positive for tubercle bacilli; a firm home-address readily accessible for visiting.	Over 1 month of antituberculosis medications previously; initially seropositivity for HIV requiring ART (though later in study, HIV-positive patients with CD >150 were eligible)	yes	yes	Blocks generated by independent statistician	yes	Yes	N/A	N/A	Independent statistician generated block randomisation	N/A	All	Not described	Supported by the European and Developing Countries Clinical Trials Partnership and the Wellcome Trust.	N/A						Other
EM+DM	38	Jindani	2016	Primary research	Nepal, Bolivia, Uganda	mixed	To assess whether increasing the dose of rifampicin from 10mg/kg to 15-20mg/kg results in increases in grade 3 or 4 hepatic adveerse events or serious adverse events.	To assess culture conversion at the end of 8 weeks of chemotherapy.	N/A	0	300	Recruitment at new diagnosis of microscopy-positive tuberculosis	18-65 years old; two sputum smaples positive for tubercle bacilli; reliable home address	Over 1 month of antituberculosis medications previously; critically ill; extrapulmonary tuberculosis; alcholism; pregnancy; psychiatric illness; blood disorders; diabetes; epilepsy; peripheral neuritis; Hb <70g/dL; ALT >5x the upper limit of normal; creatinine clearance <30 ml/min; HIV positivity; isolates resistant to isoniazid or rifampicin.	yes	yes	Blocks generated by an independent person	yes	Yes	N/A	N/A	Blocks of nine scheduled by an independent person	Laboratory staff, interviewing clinicians	Patients, treating clinicians	Not described	Supported by St George's, University of London and jointly funded with Epicentre/MSF.	N/A
EM+DM	39	Johnson	2000	Primary research	Uganda	low	To assess the effect of heat killed M. vaccae on sputum culture conversion and radiological imaging in HIV negative patients with newly diagnosed pulmonary tuberculosis	N/A	N/A	0	120	Recruitment at 1 week follow-up of microscopy-positive tuberculosis	18-50 years old; sputum smear positivity (grade 2 or above); moderately/far advanced radiologic extent of disease	WCC <3.0x10^9/L; abnormal renal or hepatic function; HIV seropositivity	yes	yes	Computer genrated block randomisation sequence	yes	Yes	N/A	N.A	consecutively numbered vials	Patients, laboratory staff, clinicians	N/A	Not described	NIH funded, SR Pharma donated SRL 172	Authors comment on investigation bias as patients/clinicians could determine treatment assignment if the inspected injection sites early in treatment						low
NM/MB	21	Dawson	2015	Primary research	South Africa	high	To determine the antimicrobial activity, safety and tolerability of RPT 450 mg or 600 mg administered daily during the first 8 weeks of treatment for pulmonary TB	N/A	N/A	RCT	153	Participants were enrolled at one centre in Cape Town, South Africa - otherwise unclear	Age >/= 18 years, suspected pulmonary TB with a sputum smear that was positive for acid-fast bacilli, weight 45–80 kg, liver and renal chemistries within specified ranges around normal and HIV testing	Pregnancy, previous anti-tuberculosis treatment, and for HIV-infected participants a CD4 lymphocyte count </=200 cells/mm3 and/or planned antiretroviral therapy during the first 8 weeks of anti-tuberculosis treatment. Enrolled participants were excluded and study treatment was stopped if baseline sputum cultures were negative for M. tuberculosis or grew M. tuberculosis resistant to isoniazid (INH…	yes	yes	not described	individual	0	0	1	not described	"microbiologists did not have access to information about treatment assignment"	the study was "open-label", so presumably all other researchers/participants	not described	This study was funded by grant RO1FD003524 from the US Food and Drug Administration Orphan Products Program. Additional support was provided by US National Institutes of Health (Bethesda, MD, USA) grants K24-AI01637 (to REC) and P30 AI094189 (the Johns Hopkins Center for AIDS Research, Baltimore, MD, USA), and the National Research Foundation of South Africa (Pretoria, South Africa) grant 90729 (…	N/A						Abstract
NM/MB	22	DesJardin	1999	Primary research	Brazil	high	To develop new surrogate methods to rapidly evaluate the efficacy of chemotherapy for TB and to compare them with the standard methods of culture conversion and early bactericidal activity	N/A	N/A	prospective cohort	19	Recruited at the Hospital Universitario Cassiano Antonio de Morase in Brazil - otherwise unclear	. AdultsNewly diagnosed smear-positive pulmonary TB	HIV positive	yes	no	N/A	N/A	N/A	N/A	N/A	N/A	N/A	N/A	not described	Supported by contract NO-AI-45244 from the National Institutes of Health, Tuberculosis Research Unit	Does not explicitly says drug senstivity testing, but says "receiving an optimal drug treatment regimen"						Primary research
NM/MB	23	Dominguez-Castellano	2003	Primary research	Spain	low	To identify factors influencing the time to sputum conversion in patients with active pulmonary tuberculosis	N/A	N/A	retrospective cohort	109	All pulmonary TB cases with positive sputum smears seen at Virgen Macarena hospital between Jan 1998 - Feb 2000	Diagnosis of smear-positive pulmonary TB (could also have extra-pulmonary TB)	None specified	yes	no	N/A	N/A	N/A	N/A	N/A	N/A	N/A	N/A	not described	not described	N/A						SR
NM/MB	28	Click	2013	Primary research	USA	low	To examine whether lineages of M. tuberculosis differ in time to sputum culture conversion	N/A	N/A	retrospective cohort	13170	Routinely collected M.tb genotype data from the US 2004-2007 were linked to demographic/clinical data, i.e. from surveillance data	Pulmonary cases alive at diagnosis, no previous TB, sputum culture positive at baseline, assigned to one of four lineages, documented susceptibility to HRE. Because testing for susceptibility to PZA is infrequent, we excluded PZA-resistant cases, but did not require documented susceptibility	PZA-resistant cases (but did not require documented PZA-susceptibility to be included)	yes	no	N/A	N/A	N/A	N/A	N/A	N/A	N/A	N/A	not described	This work was supported by the Centers for Disease Control and Prevention (CDC). No direct funding was received for this study. The authors were personally salaried by the CDC (although no specific salary was set aside or given for the writing of this article).	Excluded patients without valid date of conversion before treatment end						Other
NM/MB	30	Ko	2017	Primary research	South Korea	low	To evaluate the infectious period in pulmonary TB patients fully susceptible to RHZE using induced sputums	N/A	N/A	retrospective cohort	35	Screened from patients wth pulmonary TB undergoing an induced aputum	Microbiologically confirmed PTB, underwent induced sputum before diagnosis and weekly for the following 6 weeks	Previous TB treatment, drug-resistant TB including to R, H, Z or E, those who discontinued treatment due to adverse drug reactions	yes	no	N/A	N/A	N/A	N/A	N/A	N/A	N/A	N/A	not described	not described	N/A
NM/MB	33	Telzak	1997	Primary research	USA	low	To predict the length of time to obtain three negative sputum smears and cultures, and to determine factors associated with a prolonged time before smear and culture conversion	N/A	N/A	retrospective cohort	100	All cases of culture-confirmed TB from April 1993 - March 1995 identified through microbiology logs, data was then gathered on those who were smear-positive initially and had complete data	Smear-positive pulmonary TB	None specified	yes	no	N/A	N/A	N/A	N/A	N/A	N/A	N/A	N/A	not described	not described	N/A						low
NM/MB	34	Long	2003	Primary research	Canada	low	To assess the validity of current estimates of the non-contagiousness of smear-positive respiratory TB on treatment	N/A	N/A	Other (enter in "comment" field in col D)	32	Screened from patients admitted to the TB inpatient unit at University of Alberta Hospital, Canada, both retrospectively and prospectively	Respiratory disease, 2 or more spontaneously expectorated smear-positive sputums in moderate or large numbers, "complete information was obtained"	HIV positive or risk factors for HIV, drug-resistance	yes	no	N/A	N/A	N/A	N/A	N/A	N/A	N/A	N/A	not described	Supported by a grant from the University of Alberta Hospital Foundation/Alberta Health Sciences Research Institute	N/A						high
HT	14	Diacon	2014	Primary research	Brazil; India; Latvia; Peru; the Phillipines; Russia; South Africa; Thailand	mixed	Time to sputum culture conversion, which was defined as two consecutive negative liquid cultures from sputum samples that were collected at least 25 days apart and were not followed by confirmed positive cultures	The rates of culture conversion after 24 weeks and after 120 weeks. Cure at 120 weeks as defined by WHO	11 subgroup efficacy analyses of the rate of culture conversion, including in patients with M. tuberculosis isolates that were resistant only to isoniazid and rifampin and in those with isolates that also were resistant to any second-line injectable drug or any fluoroquinolone (which were categorized as having pre-extensive drug resistance) and in patients with isolates that were susceptible or r…	RCT	160	Patients with newly diagnosed, smear-positive, multidrug-resistant tuberculosis at multiple international sites (setting not identified)	patients between the ages of 18 and 65 years with newly diagnosed, sputum smear–positive, pulmonary, multidrug-resistant tuberculosis on the basis of proportion-method results, positive rapid-screening tests (FASTPlaque-Response assay [Biotec] and GenoType MTBDR plus line-probe tests [Hain Lifescience]	•Previous treatment for multidrug-resistant tuberculosis •positive test for the human immunodeficiency virus (HIV) with a CD4+ count of less than 300 cells per cubic millimeter •complicated or severe extrapulmonary or neurologic manifestations of tuberculosis •severe cardiac arrhythmia requiring medication •a corrected QT interval with the use of Fridericia’s formula (QTcF)13 of more than 450 mse…	yes	yes	Computer generation	n/a	N/A	N/A	Unclear	Central allocation using IVRS.	Subject, investigator and sponsor	N/A	Not described. Excluded patients with low CD4 count.	Pharmaceutical- Janssen Pharmaceuticals. Medical-writing support (funded by Janssen) was provided by an employee of Gardiner- Caldwell Communications	Information related to randomisation from supplementary protocol paper. Minimization technique used to ensure balance across the treatment groups in each stratum N.B Individual						Abstract
HT	15	Conde	2016	Primary research	Brazil	high	•To compare, by treatment group, the proportions of patients with a negative sputum culture at the end of intensive phase therapy (8 weeks). • To compare the safety and tolerability of the 2 intensive phase regimens.	• To compare the time to respiratory culture conversion of the 2 intensive phase regimens, using data from weekly cultures. • To compare, by treatment group, the proportions of subjects who experience treatment failure. • To compare, by HIV serostatus, a) the safety of the 2 intensive phase regimens, b) the proportions of patients with negative sputum cultures at the end of intensive phase therap…		RCT	121	Enrolled at three treatment sites in Rio de Janiero, Brazil.	•age 18 years and over • suspected pulmonary tuberculosis with a sputum smear that was positive for acid fast bacilli •liver and renal chemistries within specified ranges around normal •HIV testing	•pregnancy ¶more than 7 days of anti-tuberculosis treatment within the preceding 6 months •more than 7 days of fluoroquinolones within the preceding 3 months • For HIV-infected participants a CD4 lymphocyte count <350 cells/mm3 and/or planned antiretroviral therapy during the first 8 weeks of tuberculosis treatment	yes	yes	Computer generation	n/a	Yes	N/A	N/A	Not specified	Microbiology laboratory staff	Subject, investigator	MGIT liquid cultures could not be performed for all participants. However, this is unlikely to be an important source of bias since interruption of MGIT cultures occurred during a discrete time period and affected both treatment arms. Excluded patients with low CD4 count.	grants from the National Institutes of Health including U19AI045432 (R. E. Chaisson), K23AI51528 (S. E. Dorman), K23AI080842 (K. E. Dooley), K24AI01637 (R. E. Chaisson), K24AI104830 (S. E. Dorman), P30 AI094189, and an International Clinical Operational Health Services Research Training Award (ICOHRTA); and also by the Tuberculosis Trials Consortium of the United States Centers for Disease	Information related to randomisation from supplementary protocol paper. Clustered- randomly assigned in blocks- stratified by eN/Aolment site and by the presence of cavitation on baseline chest radiograph						Primary research
HT	18	Kennedy	1996	Primary research	Tanzania	high	•Bacteriologic response (sputum smear results or culture results, assessed as positive or negative) at month 6	•Time (in months) from admission until the first negative results of sputum smears and cultures were obtained and bacteriologic response at month 12 •general assessment ofclinical response, which was based on regression of the symptoms, signs, and radiological changes, was performed by one of the authors (N.K.) at month 6 and month 12 with use of the categories "completely successful," "improveme…		RCT	168	Selected from patients admitted to hospital in Kilimanjaro, Tanzania, with suspected TB	•over the age of 18 whose clinical and radiological presentations were consistent with pulmonary TB were considered for recruitment •Patients were not included unless acidfast bacilli were present in the sputum on direct fluorescent microscopy (i.e., smear-positive cases)	•history of treatment for TB or of other exposures to any of the study drugs •patients with cultures positive for mycobacteria other than M tuberculosis or for isolates of M. tuberculosis that were resistant to any of the study drugs •severe renal disease, hepatic disease, or cardiovascular disease; pregnancy or lactation •a history of adverse reaction to one of the study drugs •epilepsy •Concomi…	yes	yes	Computer generation	n/a	N/A	N/A	Yes	Treatment instructions were contained within sealed envelopes.	N/A	Subject, investigator	Not described. Excluded those who were unlikely to survive.	Pharmaceutical- Bayer							SR
HT	19	Johnson	2003	Primary research	Uganda	low	•Rate of sputum culture conversion on solid media after 1 and 2 months	• Safety and tolerability of intradermal IL-2	• improvement in cough and chest pain, defervescence, weight gain and Karnofsky score	RCT	110	Ambulatory patients, with suspected pulmonary TB referred from the main OPD of the National TB Treatment Centre, Mulago Hospital, Kampala, Uganda	18-50 years, HIV neg, pulm TBsmear-positive, culture-confirmed TB was newly diagnosed and who had moderately advanced or far-advanced TB on chest X-ray, Karnofsky performance scale score greater than 50%	"Pregnant or lactating, previously rx for TB, asthmatics, untreated thyroid disease, serious medical conditions, Hb< 80 g/L, WBC<than 3,000/mm3, serum AST >100 IU/L or creatinine>177 M/L or limited respiratory reserve, chronic corticosteroid or immunosuppressive drugs. Initial drug resistance to isoniazid (INH), rifampin, ethambutol or pyrazinamide	yes	yes	Computer-generated randomization sequence .	n/a	N/A	N/A	Yes	Not specified	Microbiology laboratory staff	N/A	Not described. Few women enrolled for unknown reasons.	Supported by contract NO1-AI45244/AI95383 (Tuberculosis Prevention and Con- trol Research Unit) of the National Institute of Allergy and Infectious Diseases, National Institutes of Health. The recombinant human IL-2 (Proleukin, aldesleukin) used in the study was donated by Chiron Corporation, Emeryville, CA.	Re: blinding. Separate clinical assessors were used to assess local and systemic adverse experiences. Treatment assignments were not revealed to any investiga- tor or subject during the trial.						Other
HT	20	Dorman	2009	Primary research	26 TBTC sites- 22 in North America and one each in Brazil, South Africa, Spain, and Uganda	mixed	• Negative sputum culture at completion of 8 weeks of treatment	•Time to stable culture conversion	• two post hoc analyses of the effect of treatment assignment on Week-8 culture negativity	RCT	328	Selection from study sites (population not detailed)	• Adults with suspected pulmonary TB and acid-fast bacilli (AFB) in a sputum specimen were eligible.	>7/7 anti-TB rx in the preceding 6/12 or >7/7 of fluoroquinolone rx in the preceding 3/12; pregnancy or breast-feeding; initial sputum cultures grew a strain t resistant to isoniazid, fluoroquinolones, rifampin, or pyrazinamide	yes	yes	Unclear	n/a	N/A	N/A	Yes	Not specified	N/A	Subject, investigator	Not described	Supported by the Centers for Disease Control and Prevention and the Global Alliance for Tuberculosis Drug Development. Bayer Pharmaceuticals provided moxifloxacin and moxifloxacin placebo tablets	Randomization was stratified by the presence of cavitation on baseline chest radiograph. MITT group excluded participants whose specimen failed to grow M. tuberculosis or had proven resistance to isoniazid, rifampin, pyrazinamide, ciprofloxacin, or ofloxacin; and whose treatment was incorrectly allocated.
SS	1	Sajid	2011	Primary research	Pakistan	high	Ascertain whether addition of Amikacin and Levofloxacin to the standard anti-tuberculosis regimen is associated with higher culture conversion rate at 2 months	n/a	n/a	RCT	100	consecutive eligible patients enrolled	sputum culture positive TB, age >12	Previous history of TB, drug resistant AFB on baseline culture, extra-pulmonary TB, HIV+, known intolerance or allergy to any of drugs studied, renal failure, impaired liver function, epilepsy, uncontrolled diabetes mellitus	Yes	Yes	Randomisation	yes			x	not concealed		Not blinded	not described	not described	n/a						Abstract
SS	3	Yuen	2015	SR	Estonia; Latvia; Peru; Philippines; Russian Federation; South Africa; South Korea; Thailand; Taiwan	mixed	Analyse association between time to sputum culture conversion and number of potentially effective drugs included in a regimen	Analyse association between time to sputum culture conversion and DST results of drugs included in the regimen	n/a	Prospective cohort	1137	consecutive eligible patients enrolled	pulmonary MDR TB confirmed microbiologically from a specimen collected within 30 days of starting treatment by a local reference laboratory, and receipt of second line drugs for at least 30 days	Not previously treated for MDR TB (patients from South Africa only); XDR TB	Yes	No									not described	USAID, US CDC, US NIH's National institute for allergy and infectious diseases division of intramural research, Korean Ministry of Health and Welfare	n/a						Primary research
SS	5	Dorman	2015	Primary research	Uganda; Vietnam; South Africa; Kenya; China; USA; Peru; Brazil; Spain	mixed	Determine tolerability, safety, and antimicrobial activity of daily rifapentine for pulmonary tuberculosis treatment	n/a	n/a	RCT	334	not described	Adults >18 with suspected pulmonary TB and AFB detected by sputum microscopy	Received >5 days anti-tuberculous therapy in preceding 6 months, current or planned therapy in subsequent 8 weeks with ARVs for HIV	Yes	Yes	Randomisation- performed centrally- 1:1:1:1	yes	x			Randomised centrallly, stratified by presence of cavitation on baseline CXR and enrollment site	Partially blinded; rifapentine vs rifampin was open label because of differing food requirements, howeber rifapentine dose was double-blinded; lab staff were blinded		not described. Authors note HIV+ patients on ARV under-represented in study which limits generalisability of the results	U.S. Government Division of Tuberculosis Elimination, National Center for HIV, Viral Hepatitis, STD, and TB Prevention, Centers for Disease Control and Prevention. Sanofi donated rifapentine and rifampin, and since 2007 donated over $1.7 million to the Centers for Disease Control and Prevention Foundation to supplement available U.S. federal funding for rifapentine research; these funds included …	imbalance between arms limited to 2						SR
SS	6	Dawson	2015	Primary research	South Africa; Tanzania	high	Assess efficacy and safety of MPaZ regimen in first 8 weeks of treatment of patients with drug-susceptible and MDR pulmonary TB	n/a	n/a	RCT	207	not described	Treatment-naïve patients with pulmonary TB sensitive to pyrazinamide and moxifloxacin, radiographic evidence of pulmonary TB, able to produce 10ml sputum over16h overnight collection	HIV with CD4 <200 or with AIDS-defining disorder other than TB, diabetes mellitus requiring insulin, patients with history or ECG evidence of clinically significant cardiac arrhythmia or evidence of lens opacity on slit-lamp examination, patients with extrathoracic TB and other clinically significant systemic diseases.	Yes	Yes	Randomisation- computer generated	yes	x			Central allocation- concealed	Lab staff blinded	Patients and clinicians not blinded	not described	Global Alliance for TB Drug Development	n/a						Other
SS	35	Lienhardt	2011	Primary research	Algeria; Colombia; Guinea; Vietnam; Nepal; Peru; Mozambique; Tanzania; Bolivia	mixed	Assess efficacy and safety of a 4 drug fixed dose combinantion for the treatment of tuberculosis.	n/a	n/a	RCT	1585	not described	Patients with newly diagnosed smear positive pulmonary TB, positive culture, rifampicin sensitive	Considererd unlikely to survive initial weeks of treatment; TB meningitis or other extrapulmonary disease; insulin-dependent diabetes, chronic kidney or liver disease, blood disorders, peripheral neuritis, pregnant or breastfeeding, history of psychiatric illness or alcoholism, any contraindications to any medications used in the study	Yes	Yes	Randomisation- computer generated centrally	yes	x			Concealed allocation- opaque sealed envelopes	Medical officers performing safety analysis blinded to treatment allocation	Patients and clinicians not blinded	not described	USAID	n/a
SS	36	Durban Immunotherapy Trial Group	1999	Primary research	South Africa	high	Investigate whether addition of M vaccae to standard short-course anti-tuberculous therapy would decrease the time to achieve a negative sputum culture	n/a	n/a	RCT	347	not described	Patients with newly diagnosed sputum smear positive pulmonary TB, age 18-65, no previous threatment for TN in past 2 years, drug-sensitive TB, weight >34kg for women and >38kg for en, willing to stay in hospital for at least 2 months, willing to have HIV test after counselling	Pregnancy, TB meningitis, WCC <3x10^9/L, clinical jaundice, serum aspartate aminotransferase >100IU/L, total serum bilirubin >35umol/L, serum creatinine >177umol/L, gout, any serious life-threatening medical disorder such as diabetes, malignant diseae or AIDS, disorders requiring treatment with corticosteroids, adverse response to antituberculous drugs within first 7 days or did not complete firs…	Yes	Yes	Randomisation	no	x			Concealed allocation- sealed envelopes	Double blind		not described	Stanford Rook Holdings Ltd	n/a						low
DM	68	East African and British Medical Research Councils	1978	Primary research	Kenya, Tanzania, Uganda, Zambia	high	to determine whether adding PZA to RHS improved outcomes	to determine whether increasing treatment duration from 3 to 4 months improved outcomes		RCT	696	presumed consecutive patients starting treatment but not stated	age 15-65, previously untreated, extensive smear and culture-positive drug-susceptible TB	condition so poor that additional measures needed to ensure survival, extrapulmonary TB requiring additional treatment, if study drugs were contraindicated	yes	yes	not stated	individual			x	opening of the next in a series of consecutively numbered sealed envelopes		x	no	presume MRC, not stated	large number of exclusions including deaths						Abstract
JO	70	TB Research Centre	1983	Primary research	India	high	Comparison of 3 regimens with aim of reducing costs and giving the drugs in out-patients	To investigate the role of corticosteroids as an adjuvant to short course TB therapy	NA	RCT	659	Patients presenting to the TB-outpatient clinics with symptoms were screened	Age >12 years, newly diagnosed PTB with at least 2 sputum cultures positive for MTB	Previous treatment >2 weeks, those resistant to streptomycin or INH considered separately, death in first week, death due to non-TB causes, prolonged desensitisation to streptomycin and INH, missed more than 25% of treatment	yes	yes	NS	Individual	Yes	No	No	NS	NS	NS	NS	NS	Trial conductd in 2 phases: in initial phase 509 admitted, 390 analysed after exclusions - this was was randomly allocated. In phase 2, 140 enrolled - all allocated to 7 month regimen without rifampicin						Abstract
EM + JO	59	Urgarte-Gil	2013	Primary research	Peru	low	To compare induced sputum MMP and TIMP concentratios in TB patients compared with controls	To investigate alterations in sputum MMP and TIMP concentrations during 6 months of treatment and their relation to sputum culture conversion	N/A	prospective cohort	137	Recruited from health centers in Lima. Controls were selected from relatives of pregnant women or children for routine visits.	>18 years old; positive sputum smear/culture; cough with sputum production with no prior TB or TB treatment history	Imunological compromise (including HIV positivity, current corticosteroid treatment); asthma; COPD; oxygen saturations <94%; any form of drug resistant B	Yes	no	N/A	N/A	N/A	N/A	N/A	N/A	N/A	N/A	Not stated.	Wellcome Trust Master Fellowship of Tropical Medicine and Public Health	For inclusion/exclusion criteria I have only extracted for the TB patients as they are the population we continue to explore. Controls are not considered further.						Abstract
EM + JO	60	Lee	2014	Primary research	South Korea	low	To test the hypothesis that pulmonary TB who have who have negative findings on smear or are diagnosed using bronchoscopic specimens have a higher culture conversion rate at 2 months and a shorter time to negative conversion	N/A	N/A	retrospective cohort	366	Retrospective recruitment of culture-confirmed pulmonary TB patients	Culture confirmed PTB patients diagnosed at a University hospital in Seoul	Resistance to any anti-TB drug; use of any anti-TB drug other than HRZE; patients without culture request at 8-9 weeks.	yes	no	N/A	N/A	N/A	N/A	N/A	N/A	N/A	N/A	Exclusion of patietns who could not provide sputum after the initiation of treatment	Korean Health Technology R&D Project grant.	N/A						Primary research
EM + JO	61	Grandjean	2015	Primary research	Peru	low	To estimate the relative fitness of drug-resistant TB cases	To compare the incidence of TB disease amoungst household contacts of MDR-TB and DS-TB	N/A	prospective cohort	700 (963 screened pre-exclusion)	Index patinet recruited at diagnosis	Culture positive and susceptable to isoniazid and rifampicin. (Newly diagnosed MDR-TB patients, drug susceptible patients identified as matched controls for MDR-patients for paper).	If they could not be located at health post or home, had died prior to interview, were in prison or did not consent; resistance to isoniazid or rifampicin.	yes	no	N/A	N/A	N/A	N/A	N/A	N/A	N/A	N/A	Main paper was selecting susceptible comparison group for MDRTB study (at least 2:1 to avoid selection bias). ,More MDR patients died prior to recruitment - could have had different strains to those alive.	Wellcome Trust	N/A						SR
EM + JO	62	Mechai	2016	Primary research	France	low	To evaluate the efficacy of amikaicin on sputum conversion during initial sputum smear positive tuberculosis treatment	N/A	N/A	prospective cohort	45	Consecutive patients diagnosed with pulmonary TB	Over 18 years old; active pulmonary disease; susceptible to HRZE	HIV positivity; creatinine clearance <90mL/min	yes	no	N/A	N/A	N/A	N/A	N/A	N/A	N/A	N/A	Paper discussed possible selection bias as only compared by bacillary load and radiological changes	Not stated.	N/A						Other
EM + JO	63	Scott	2017	Primary research	USA	low	To evaluate differences in time from treatment initiation to sputum-culture conversion between patients with M. bovis and M. tuberculosis	N/A	N/A	retrospective cohort	31145	Retrospective analysis of TB cases with available genotyping from CDC database	Culture-confirmed TB cases; complete genotyping results; pulmonary disease initially treated with HRZE;	Any species other than M. bovis or M. tuberculosis; cases identified as M .bovis BCG; initial resistance to isoniazid or rifampicin; missing/unreliable culture-conversion data; dead at diagnosis; M/ tuberculosis cases resistant to pyrazinamide.	yes	no	N/A	N/A	N/A	N/A	N/A	N/A	N/A	N/A	Not stated.	Centers of Disease Control and Prevention	N/A
EM + JO	64	Leung	2017	Primary research	China (note: Hong Kong)	high	To study the effects of diabetes mellitus on the presentation of tuberculosis and it's presentation	N/A	N/A	prospective cohort	21414 (prior to sensitivity exclusion)	Consecutive patients receiving chemotherapy for TB recrited at 17 clinics for TB and Chest servies	Patients on TB treatment	Bacillary resistance to isoniazid or rifampicin; diagnosis revised to not include TB	yes	no	N/A	N/A	N/A	N/A	N/A	N/A	N/A	N/A	Not stated.	Not stated	Recorded as high burden as technically China: unsure as to burden in Hong Kong and whether it should be regarded separately to China for these purposes						low
EM + JO	65	Savic	2017	Other	Brazil, Hong Kong, Kenya, Peru, South Africa, Spain, Vietnam, Uganda, United States	mixed	To identify the rifapentine regimen with the greatest potential to shorten the duration of TB treatment	To describe a profile of patients unlikely to respond to shorter term therapy	N/A	Other (enter in "comment" field in col D)	657	Patients already enrolled in 2 RCTs of TB treatment comparing rifampicin and rifapentin	Adults with smear positive pulmonary TB in the modified intention to treat group of 2 TB trial Consortium studies	Excluded if liquid culture data missing	Implied but not explicitly noted for all trials included	no	N/A	N/A	N/A	N/A	N/A	N/A	N/A	N/A	Not stated.	Sanofi-Aventis donated rifapentine and rifampin used in the study and has donated money to the Centers for Disease Control and Prevention Foundation to supplement available United States federal funding for rifapentine research of tuberculosis. One of the authors received research funding from Saofi-Aventis	?? DST done						high
MB	51	Abal	2005	Primary research	Kuwait	low	"we decided to look into the direct effect of cigarette smoking on smear conversion following proper chemotherapy in patients with pulmonary tuberculosis"	n/a	n/a	prospective cohort	526 total, but 339 with known smoking status and f/u sputum	all patients who were sputum positive for AFB were recruited during the study period	sputum positive pulmonary TB	if unknown smoking history, any drug resistant isolates	yes	no									not described	not described	n/a						Abstract
MB	52	Babb	2007	Primary research	South Africa	high	"firstly, a case-control association study of 249 TB cases and 352 healthy controls was carried out to investigate association of VDR polymorphisms with TB susceptibility"	"secondly, a cohort of pulmonary tuberculosis patients with conversion times for both sputum smear and culture were analysed to determine factors contributing to mycobacterial resolution in sputum"	n/a	Other (enter in "comment" field in col D)	for cohort: 222	all TB patients who met TB criteria were enrolled	first time pulmonary TB patients, no non-TB mycobacteria, HIV negative, 18-65 years old, not pregnant, no chronic diseases, no MDR TB and had received DOTS	n/a	yes	no									not described	financial support from GlaxoSmithKline Action TB and a European and Developing Countries Clinical Trials Partnership (EDCTP code 2004.01.T.d1) grant to Prof. P. van Helden	n/a						Primary research
MB	53	Pheiffer	2008	Primary research	South Africa	high	"to investigate whether time to detection of Mycobacterium tuberculosis in BACTEC MGIT 960 and 460 TB systems can be used as an alternative to colony-forming unit counting"	n/a	n/a	prospective cohort	105	smear-positive pulmonary TB patients recruited at health care clinics in the Western Cape province of South Africa	smear positive, pulmonary TB	n/a	yes	no									not described	financially supported by GlaxoSmith Kline Action TB and a grant from the European & Developing Countries Clinical Trials Partership (EDCTP) to P van Helden	n/a						SR
MB	54	Siddiqui	2010	Primary research	Ireland	low	"to establish whether smokers on anti-tuberculosis treatment are more likely to have a prolonged period of infectivity compared to non-smoking tuberculosis patients"	n/a	n/a	retrospective cohort	49	all microbiologically confirmed pulmonary TB patients who met case definition	inpatients and outpatients with smear and culture positive active pulmonary TB currently on anti-TB treatment	extrapulmonary TB, radiographically diagnosed TB with no smear/culture results, cavitatory lesions and extensive lung involvement, cases associated with immune-compromised conditions (diabetes, hepatitis, cancer, HIV), MDR/XDR cases, lack of smoking history	yes	no									not described	JK's tuberculosis reearch is funded by the HRB, SFI and the Royal City of Dublin Trust	n/a						Other
MB	55	Wang	2010	Primary research	Taiwan	low	"to investigate whether adding moxifloxacin to the standard anti-tuberculosis regimen can shorten the time to sputum culture conversion in pulmonary tuberculosis"	n/a	n/a	Other (enter in "comment" field in col D)	150, though only analysed outcomes for 123	eligible TB cases screened from a laboratory database	patients aged 18+, smear or culture positive sputum	initial sputum culture were negative for M tuberculosis, resistance to rifampicin/ofloxacin, received more than 7 days of a fluoroquinolone or anti-TB treatment in the previous 6 months, pregnant/breast-feeding, Child C liver cirrhosis, HIV, prolonged QT interval	yes	no									not described	this study was supported by the Institute for Biotechnology and Medicine Industry, Taiwan	n/a
MB	57	Dorman	2012	Primary research	North America, South Frica, Uganda, Spain, Brazil, Peru, Vietnam	mixed	"we compared the antimicrobial activity and safety of rifapentine vs rifampin during the first 8 weeks of pulmonary tuberculosis treatment"	n/a	n/a	RCT	531	participants who met criteria were enrolled at 24 different sites	adults 18+ with suspected pulmonary tuberculosis and AFB in a sputum specimen, Karnofsky score 60+, serum ALT <3x ULN, total bilirubin <2.5x ULN, creatinine <2x ULN, Hb >7, platelets >100,000, 5 or fewer days of TB treatment in the preceding 6 months, 7 or fewer days of fluoroquinolone treatment in preceding 30 days	pregnancy/breast-feeding, weight <40kg, CNS tuberculosis, pulmonary silicosis, allergy/intolerance/contraindication to any study drugs, current or planned ART/cyclosporine/tacrolimus treatment, resistant M tb strain, initial negative sputum cultures	yes	yes	not described, though states randomisation was stratified by the presence of cavitation on baseline	yes	n/a	n/a	1	unclear	n/a	"rifapentine and rifampin were open label"	not described	this work was supported by the US Government Division of Tuberculosis Elimination, National Center for HIV, Viral Hepatitis, STD, and TB Prevention, Centers for Disease Control and Prevention (CDC). Sanofi-Aventis donated rifapentine and rifampin and donated over $1 million to the CDC Foundation to supplement available US federal funding for rifapentine research.	randomised at individual level						low
MB	58	Rathored	2012	Primary research	India	high	"to investigate the association of vitamin D receptor polymorphisms and serum 25(OH)D with susceptibility to, and response to treatment of, MDR-TB in comparison with DS-PTB and healthy controls"	n/a	n/a	prospective cohort	897, though only 286 with outcomes relevant to this review	consecutive patients were screened for eligibility at 2 hospitals in New Delhi, India	newly diagnosed sputum-positive pulmonary TB patients of either sex aged 18-60 years; healthy controls recruited from general population with same socio-economic status and ethnic background as that of the patients (no personal/family history of TB, normal CXRs and routine bloods, no features of active TB)	TB patients on alternative treatment plans (Category II or III as per Indian guidelines), presence of secondary immunodeficiency due to steroid/other immunosuppressant use, diabetes, malignancy, co-infection with HIV/hep B/hepC, extrapulmonary TB in absence of pulmonary involvement, concurrent cytotoxic chemotherapy, pregnancy/lactation, current or recent (<1 year) use of vitamin D and/or calcium…	yes	no									"Another limitation is that patients and controls were not actively matched in terms of diet, sun exposure or other variables that may affect 25(OH)D levels. This may have led to inadvertent variations in serum25(OH)D, thus confounding the data. The Indian population is known to be heterogeneous in terms of genetic and behavioural variations."	This work was supported by the Department of Biotechnology, Ministry of Science and Technology, Government of India, New Delhi (grant number BT/PR/7898/Med/14/1179/2006	n/a						high
PS & SS	67	Singapore TB service/ British Medical Research Council	1979	Primary research	Singapore	low	To assess whether a regimen of SHRZ for 2 months followed by either HZ or RHZ for 2 or 4 months will eliminate or minimize relapse rates.	n/a	n/a	RCT	363	unclear	chineses, Malay or Indian, 15+ years of age, smear positive TB,	any previous anti-TB chemotherapy, psychiatric illness, drug toxicity	yes	yes	individual randomization	yes	x	n/a	n/a	consecutive sealed envelopes	allocation	all else	no	Rifampin provided free by Ciba-Geigy of Basel and Gruppo Lepetit of Milan. Singapore Airlines provided a consessional rate of air freight. MoH Signapore gave research grant.	n/a						Abstract
PS	50	Singla, R.	2003	Primary research	Saudi Arabia	low	To identify simple clinical, microbiological or radiological factors associated with persistent sputum positivity under national programme conditions	n/a	n/a	retrospective cohort	514	Medical records retrospective selection	smear & culture positive Tb with sensitivities available.	death prior to completion of treatment.	yes	no	n/a	n/a	n/a	n/a	n/a	n/a	n/a	n/a	no	not described	n/a						Abstract
PS	49	Joloba	2000	Primary research	Uganda	low	To compare quantative sputum bacillary load between TB patients infected with HIV and those non-infected, during treatment with standard short course chemotherapy	n/a	n/a	Other (enter in "comment" field in col D)	36	One hundred and forty-eight patients with initial episodes of newly diagnosed pulmonary TB who resided within 20 km of the treatment centre were evaluated for enrollment in the study. Due to the intensity of the laboratory work, consecutive study patients who qualified were recruited the first week of each month.	HIV-infected and non-HIV-infected patients aged 18 to 60 years with at least one 1 (1–9 AFB/10 fields, fluorescent microscopy) sputum AFB smear,17 residing within a radius of 20 km from the treatment centre, no history of previous TB treatment, KPS score 50%, who were not receiving any immunosuppressive drugs and consented to participate	drug resistant TB or inability to spontaneously produce sputum up to 60 completed days of TB treatment	yes	no	n/a	n/a	n/a	n/a	n/a	n/a	n/a	n/a	no	National Institute of Allergy and Infectious Diseases grant NO1-AI45244 (Tuberculosis Prevention and Control Research Unit) of the National Institutes of Health, USA, and by a training grant (AIDS International Training and Research Program) from the Fogarty International Center of the National Institute of Health to Case Western Reserve University (TO-00011-08)	n/a						Primary research
RCH	47	Chaulet	1995	Primary research	Algeria	Low	Compare tolerance and efficacy of 3-drug combination delivered combined or separated			RCT	250	Consecutively admitted patients	Aged 15 and above, radiologically visible pulmonary TB, never treated before, microscopically visible bacteria in sputum, accepting follow up for 2 years	Previous treatment, children, presentation ont matching what described in inclusion criteria	yes	yes	Random, but exact method of randomisation not described	individual	x			Not clear		Not explicitly reported, but given drug formulation was different, unlikely the patient was blinded. Unclear for other groups	None discussed	Subsidised by l'lnstitut National d'Enseignement Suprrieur en Sciences Mrdicales d'Alger et par le Minist~re de la Sant6 Publique	Sur toute culture positive, un testde sensibilitd h l'isoniazide, /t la streptomycine et h la rifampicine est fait selon la variante 6conomique de la mdthode des proportions						Abstract
SS and PS	43	Hong Kong Chest Service/ British Medical Research Council	1982	Primary research	Hong Kong/ China	high	Explore 6-month regimens given intermittently throughout requiring fewer attendances at treatment facilities than fully supervised daily regimens	n/a	n/a	RCT	1207	Not described	Chinese patients aged 15 or more with PTB positive for AFB on sputum microscopy and no more than 4 months of previous chemotherapy	Aged under 15 years, more than 2 weeks TB chemotherapy in the 12 months immediately preceding diagnosis	Yes	Yes	Not described (state "random" but no further info)	unclear	x	n/a	n/a	sequence	n/a	x	not described	Not stated ?British Medical Research Council. Rifampicin provided by Cib-Geigy of Basel and Gruppo Lepetit of Milan	Hong Kong wasn't in China in 1982.. How to classify? Hong Kong itself listed as intermediate burden in WHO list at present.						Abstract
SS and PS	44	East and Central African/ British Medical Research Council	1983	Primary research	Kenya, Zambia, Tanzania and Uganda	high	Compare three 6-month regimens comprising a 4-drug intensive daily phase for 2 months followed by different 4-month comtinuation phases	n/a	n/a	RCT	856	Admitted from 43 centres in Kenya, Zambia, Tanzania and Uganda, if met inclusion and exclusion criteria	Africans aged 15-65 years with previously untreated PTB, believed to be of recent origin and sputum positive on smear and culture	Extrapulmonary TB other than adenitis, generally very poor condition with additional measures considered necessary for survival, drug resistant TB	yes	Yes	Random	Individual	x	n/a	n/a	Adequately concealed	n/a	x	not described	Not stated ?British Medical Research Council. Rifampicin provided by Cib-Geigy of Basel and Gruppo Lepetit of Milan, and Bracco of Milan provided free pyrazinamide.	Technically mixed as Uganda no longer on list, but Uganda was high burden until latest revision of guidelines in 2015 (study from 1983)						Primary research
SS and PS	45	Geiter, O'Brien, Combs and Snider	1987	Primary research	USA	low	Assess efficacy, toxicity and aceptability of a 6-month regimen of daily isoniazid-rifampin supplemented with pyrazinamide during the first 2 months in comparison with the 9-month daily isoniazid-rifampin regimen	n/a	n/a	RCT	701	Not described	Consenting adult patients >18 with newly diagnosed PTB due to M.TB fully susceptible to study drugs	extrapulmonary Tb, resistance to isoniazid, rifampin or pyrazinamide, terminal conditions, 30 days or more of treatment for the current episode of Tb in the past 6 months, received rifampin/ethambutal for an earleir episode of Tb, pregnancy, immunosupressive therapy, no informed consent, and patients for whom the CDC did not have eligibiliry status information.	Yes	Yes	Unbalanced randomisation scheme- not described in detail	unclear	x	n/a	n/a	unbalanced randomisation scheme, with 20% of the patients randomised to each of the two original treatment arms (21RZ/41R and 91R) and 60 % to a regimen of Rifater ®	n/a	x	not described	Not stated- presumably US public health service	n/a						SR
SS and PS	46	Combs, O'Brien and Geiter	1990	Primary research	USA	low	Determine effectiveness, toxicity and acceptability of a 6-month anti-tuberculous regimen compared with a 9-month regimen	n/a	n/a	RCT	1451	Recruited from 22 TB clinics in hospitals and TB clinics in the US, selection not described	Adults with M.TB isolated from sputum cultures, susceptible to study drugs and giving informed consent	Drug resistant TB, age <18, extrapulmonary TB other than pleural TB, conditions contraindicating study drugs, comorbidities likely to be terminal within the study period, pregnant women or those planning pregnancy within the tretment period, those expected to receive immunosuppressive therapy for at least 6 months during treatment or CDC holding insufficient information to determine eligibility	Yes	Yes	Stratified randomisation by treatment centre, likelihood of isoniazid resistance, and size of largets cavity.	Individual	x	n/a	n/a	Insufficient information to judge	n/a	x	not described	Not stated- presumably US public health service	n/a						Other
SS and PS	48	Tanzania/ British Medical Research Council Collaborative Investigation	1996	Primary research	Tanzania	high	Evaluate a monthly "pulse" of rifampicin plus pyrazinamide plus streptomycin in the continuation phase of a short-course antituberculous regimen	n/a	n/a	RCT	266	all smear/culture postive eligible patients	Smear positive PTB, black Africans aged 15-65, previously untreated PTB with sputum positive on smaer and culture	Extrapulmonary TB other than adenitis, moribund	yes	Yes	Random	Individual	x	n/a	n/a	Sequentially numbered sealed envelopes	n/a	x	not described	Not stated ?British Medical Research Council.	n/a
CC	76	Volkmann	2015	Primary research	USA	low	Describe the epidemiology of excess alcohol use and TB in the United States among those aged ≥15 years			retrospective cohort	207307	All notified TB cases covered by register	≥15 years. For conversion analyses: Limited to US cases aged ≥15 years, 1997–2012, with culture positivity, confirmed susceptibility to isoniazid, rifampin, and ethambutol, no known resistance to pyrazinamide, alive at the time of diagnosis, started on standard four-drug regimen, had documentation of negative sputum, had valid documentation date of conversion, culture converted before stopping tr…		yes	no									None	None stated							Abstract
CC	75	Bahrmand	2000	Primary research	Iran	low	Analyse rates of drug resistance and response to treatment in tuberculosis patients			retrospective cohort	774	Consecutive suspected cases; subset enrolled into study of FU on treatment. All extracted data relate to this subset	Culture porven TB, complete records, providing informed consent		yes	no									Only culture-proven cases included in thus sub-study	Grant from Biomedical Department of the Technology Co-operation Office of the Presidency (Iran)							Primary research
JW	77	[No author listed] / [HONG KONG CHEST SERVICE/BRITISH MEDICAL RESEARCH COUNCIL]	1978	Primary research	Hong Kong	high	RCT looking at 4 short course rifampin containing regimens, 3 of which also subrandomised to 6 or 8 months' treatment.Outcomes: sputum positivity at end of treatment and relapse (microbiological) within 6 months of completing therapy	Adverse drug reactions during treatment		RCT	1056	Not described	Chinese patients ≥ 15 years of age, with smear positive pulmonary TB	Prior antituberculosis therapy, except max of 2 weeks in previous year, or up to 4 months in total prior to 1 year	Yes	Yes	not stated	individual			unclear	random allocation'	not stated		not stated	British Medical Research Council							SR
JW	78	[No author listed] / [British Thoracic Association]	1981	Primary research	Britain	low	Describe rate of sputum conversion between 3 regimens (RHE6, RHSE6, RHE9)	Adverse drug reactions during treatment		RCT	511	Not described	Patients aged 18-60 years with culture-positive pulmonary tuberculosis	Not received more than 2 weeks of ATT at any time. Pregnancy, clinical evidence of impaired renal or hepatic function, gout or impaired vision	Yes	Yes	not stated	individual			unclear	random allocation of treatment was made centrally by two coordinators…'	not stated		discussed reasons for withdrawal ;breakdowns for each treatment arm	not stated, ?BAT							Other
JW	79	[No author listed] [Tanzania / British Medical Research Councils]	1985	Primary research	Tanzania	high	Describe rate of sputum converstion and subsquent relapse of 2 regimens with same intensive phase RHSZ and rifampicin sparing continuation phase	Adverse drug reactions during treatment		RCT	319	Not described	African patients 15-65yr with previously untreated pulmonary TB believed to be of recent origin and with smear and culture positive	Extrapulmonary TB other than lymphadenitis, or 'in such poor general condition that additional measures were considered necessary for survival.	Yes	Yes	series of consecutively numbered sealed envelopes provided for each center	individual		tick		consecutively numbered envelopes	not stated		different groups descibed and reasons for abandoning therapy discussed	BMRC

## Sheet: Table 2 Population
Table 2. Study population characteristics
PLEASE SEPARATE populations/subgroups in the study ON TO DIFFERENT LINES if outcomes are disaggregated
In RCTs DO NOT EXTRACT from arms with experimental intervention (e.g. vitamin D, M.vaccae)
If there are multiple lines for a given study, the reviewer and study ID fields will be the same for all rows for a given study.
If there are multiple study outcome groups with separately reported outcomes all in one study, these should be separated on to different lines																																								DS-TB
PLEASE DO NOT LEAVE ANY CELL BLANK, ENTER N/A IF NOT APPLICABLE OR NO DATA AVAILABLE																																								DR-TB
																					Dates of study and follow up		TREATMENT REGIMEN																	Mixed DR/DS
Reviewer	Study ID	Description of Setting	Description of study population group	DS or DR? (if stratified, please report on separate lines)	Size of population in this group	Average age and measure of spreadof population (eg standard deviation)	male (n)	female (n)	n children 0-4	n children 5-14	n children <15	n children <18	n adults >14	n adults >=18	n adults 18-64	n elderly (>=65)	n other age group (state age group)	n people with HIV (separate by age if available)	n people HIV negative (separate by age if available)	Other (specify)	Dates of study (range)	Date(s) of measuring outcome (e.g. dates of follow up visits for prospective cohorts, or date for measurements in a cross sectional study)	If DS-TB: Treatment received in intensive phase - RHZ, RHZE, RHZS, other (if other, detail in column Y)	Only fill in if "other" in column X	If DS: Intensive phase - duration of intensive phase (2 months, not stated, other)	Only fill in if "other" in column Z	If DS: continuation phase - RH, not stated, not relevant as no timepoints after 2 months, other (if other, add detail in col AC)	Only fill in if "other" in column AB	Duration of continuation phase	Only fill in if "other" in column AD	If DR-TB: Describe regimen	Both DS-TB and DR-TB: Describe any adherence interventions (e.g. DOTs etc) and whether they were present throguhout the study or introduced during study	Both DS-TB and DR-TB: Any reported info/statistics on treatment adherence of the population	Comments						RHZ
JO+SK	31	Hirakata Kohsai hospital in Hirakata City, Osaka, Japan (Osaka has had the highest TB prevalence in Japan for ≥20 years)	All patients admitted with smear-positive, culture-positive, drug-susceptible TB, aged 20-80 years from 2000-2002	DS-TB	86	Median 57 (range 40-67)	60	26	0	0	0	0	86	86	n/s	n/s	n/s	0	86	n = 45 current smokers vs. n = 4 ex-smokers, vs. n = 37 non-smokers; n = 47 with a 'drinking habit' (ever drunk regularly for at least 1 year); n = 27 with diabetes; n = 5 with cancer	n/s	Oct 2000-Oct 2002	Other (detail in column Z)	RHZE or RHZS	2 months	n/a	RH	n/a	Other (detail in column Z)	At least 4 months, 7 months if PZA not tolerated in intensive phase	n/a	DOTS during intensive phase (all patients hospitalised during this phase); present throughout the study	None							RHZE
JO+SK	24	Sahary Hospital, Riyadh, Saudhi Arabia (main referral site for the treatment of all TB patients for the central region of Saudi Arabia)	All patients with culture-positive PTB (and DST results available) reported in Sahary hospital between Jan 1998 and Dec 1999	Mixed DR/DS	514	Mean 37.9 (SD 33.3) for males; mean 33.4 (SD 14.5) for females	323	191	n/s	n/s	n/s	n/s	n/s	n/s	442	n/s	<20 years, n = 43; 21-40 years, n = 315; 41-60 years, n = 127; ≥60 years, n = 29	2	512	n = 156 (30.4%) Saudi; n = 15 (3.7%) previously treated for TB; n = 126 (24.5%) diabetic; n = 80 (15.6%) with resistance to any drug; n = 10 (1.9%) with multidrug resistance	n/s	Jan 1998-Dec 1999	Other (detail in column Z)	see other rows for different populations			Other (provide detail in col AC)	see other rows for tx regimens in different populations			n/s	All patients admitted for at least 1 month or until smear-negative for 3 consecutive days, whichever was later	None	Treatment regimen varied based on previous treatment status - see additional rows						RHZS
JO+SK	24	Sahary Hospital, Riyadh, Saudhi Arabia (main referral site for the treatment of all TB patients for the central region of Saudi Arabia)	*NEW* patients with culture-positive PTB (and DST results available) reported in Sahary hospital between Jan 1998 and Dec 1999	Mixed DR/DS	499	n/s	n/s	n/s	n/s	n/s	n/s	n/s	n/s	n/s	n/s	n/s	n/s	n/s	n/s	n/s	n/s	Jan 1998-Dec 1999	RHZE		Other (detail in column Z)	2 months; extended to 3 months if smear-positive after 2 months	RH		4 months		n/s	All patients admitted for at least 1 month or until smear-negative for 3 consecutive days, whichever was later	None	Same treatment for DR/DS-TB						Other (detail in column Z)
JO+SK	24	Sahary Hospital, Riyadh, Saudhi Arabia (main referral site for the treatment of all TB patients for the central region of Saudi Arabia)	*PREVIOUSLY TREATED* patients with culture-positive PTB (and DST results available) reported in Sahary hospital between Jan 1998 and Dec 1999	Mixed DR/DS	15	n/s	n/s	n/s	n/s	n/s	n/s	n/s	n/s	n/s	n/s	n/s	n/s	n/s	n/s	n/s	n/s	Jan 1998-Dec 1999	Other (detail in column Z)	RHZES	Other (detail in column Z)	3 months (S for first 2 months only); extended to 4 months if smear-positive after 3 months	Other (provide detail in col AC)	RHE	Other (detail in column Z)	5 months	n/s	All patients admitted for at least 1 month or until smear-negative for 3 consecutive days, whichever was later	None	Same treatment for DR/DS-TB
JO+SK	27	National Minami-Yokohama Hospital (Yokohama, Kanagawa, Japan) - ~700 admissions with mycobacteria every year	Patients with sputum culture positive for MTB (drug-sensitive, etc - see inclusion criteria)	DS-TB	61	n/s	n/s	n/s	n/s	n/s	n/s	n/s	n/s	n/s	n/s	n/s	n/s	n/s	n/s	No demographics reported	n/s	1 May to 31 July 1998	Other (detail in column Z)	RHZ + E or S	2 months		Other (provide detail in col AC)	RH + S or E	4 months	n/a	n/a	N/s	None
JO+SK	25	The State of Kuwait in which all sputum positive TB patients are referred to the TB cotrol unit from all over the country and as far as possible are admitted and treated as in-patients until they become non-infectious.	*ALL* patients with sputum positive status at the time of diagnosis	DS-TB	339	NS (categorical variable)	267	72	Nil	Nil	Nil	Nil	NS	NS	NS	NS	≤24 years: n-=4, 25-44 years: n=78, 45-64 years: n=198, ≥65 years: n=48	NS	NS	Nationality: 59 Kuwaiti, 280 non-Kuwaiti; CXR disease: 68 minimal, 174 moderate, 86 advanced; Sputum status: 242 +1 AFB, 64 +2 AFB, 33 +3 AFB; Diabetes, drug abuse or alcoholism: 123 had DM, drug abuse or alcoholism, 215 had none of these; Albumin: 273 low albumin, 39 normal albumin; 49.1% light smokers and 50.9% heavy smokers	NS	Jan 1998 - Dec 2000	Other (detail in column Z)	Majority received RHZE. A few received other acceptable regimens (304 recived RHZE, 11 received RHZ, 16 received RHZES, 8 received other regimens)	Other (detail in column Z)	Majority 2 months, unclear for those who received other acceptable regimens	Other (provide detail in col AC)	Majority received RH. A few received other acceptable regimens	Other (detail in column Z)	Majority 4 months, unclear for those who received other acceptable regimens	NA	As far as possible patients treated as in-patients until non-infectious. No specific mention of DOT	NS	Light smoker: 20 or fewer cigs per day, heavy smoker: >20 cigs per day						2 months
JO+SK	25	The State of Kuwait in which all sputum positive TB patients are referred to the TB cotrol unit from all over the country and as far as possible are admitted and treated as in-patients until they become non-infectious.	Patients with sputum positive status at the time of diagnosis, during the study period who were *SMOKERS*	DS-TB	183	NS (categorical variable)	181	2	Nil	Nil	Nil	Nil	NS	NS	NS	NS	≤24 years: n=7, 25-44 years: n=56, 45-64 years: n=100, ≥65 years: n=20	NS	NS	Nationality: 41 Kuwaiti, 142 non-Kuwaiti; CXR disease: 43 minimal, 86 moderate, 49 advanced; Sputum status: 124 +1 AFB, 38 +2 AFB, 21 +3 AFB; Diabetes, drug abuse or alcoholism: 73 had DM, drug abuse or alcoholism, 109 had none of these; Albumin: 145 low albumin, 23 normal albumin	NS	Jan 1998 - Dec 2001	Other (detail in column Z)	Majority received 2 mnths RHZE. A few received other acceptable regimens 165 recived RHZE, 6 received RHZ, 8 received RHZES, 4 received other regimens)	Other (detail in column Z)	Majority 2 months, unclear for those who received other acceptable regimens	Other (provide detail in col AC)	Majority received 4 mnths RH. A few received other acceptable regimens	Other (detail in column Z)	Majority 4 months, unclear for those who received other acceptable regimens	NA	As far as possible patients treated as in-patients until non-infectious. No specific mention of DOT	NS							Not stated
JO+SK	25	The State of Kuwait in which all sputum positive TB patients are referred to the TB cotrol unit from all over the country and as far as possible are admitted and treated as in-patients until they become non-infectious.	Patients with sputum positive status at the time of diagnosis, during the study period who were *NON-SMOKERS*	DS-TB	156	NS (categorical variable)	86	65	Nil	Nil	Nil	Nil	NS	NS	NS	NS	≤24 years: n=7, 25-44 years: n=22, 45-64 years: n=98, ≥65 years: n=28	NS	NS	Nationality: 18 Kuwaiti, 138 non-Kuwaiti; CXR disease: 25 minimal, 88 moderate, 37 advanced; Sputum status: 118 +1 AFB, 26 +2 AFB, 12 +3 AFB; Diabetes, drug abuse or alcoholism: 50 had DM, drug abuse or alcoholism, 106 had none of these; Albumin: 128 low albumin, 16 normal albumin	NS	Jan 1998 - Dec 2002	Other (detail in column Z)	Majority received 2 mnths RHZE. A few received other acceptable regimens 139 recived RHZE, 5 received RHZ, 8 received RHZES, 4 received other regimens)	Other (detail in column Z)	Majority 2 months, unclear for those who received other acceptable regimens	Other (provide detail in col AC)	Majority received 4 mnths RH. A few received other acceptable regimens	Other (detail in column Z)	Majority 4 months, unclear for those who received other acceptable regimens	NA	As far as possible patients treated as in-patients until non-infectious. No specific mention of DOT	NS							Other (detail in column Z)
JO+SK	26	"Patients diagnosed in the department" - likely pneumonology department of University hospital in Tenerife (but not clearly specified)	*SMOKERS* diagnosed with TB in their department	Mixed DR/DS	95	mean 44.2 years (SD 14.75)	77	18	?0	?0	?0	NS	NS	NS	NS	NS	<30 years: n = 19, 30-50 years: n = 47, >50 years: n = 29	0	95	26 patients (27.3%) had concomitant diseases, 16 patients had diabetes, 4 IVDU, 30 had history of alcohol consumption, 3 had history of alcohol abuse, 6 resistant to INH, 2 to RIF and one to Strep, 33.05 pack/year index SD 19.98, 32 had extensive radiological disease; initial AFB results: 19 AFB neg, 7 +1 AFB, 8 +2 AFB, 13 +3 AFB, 48 +4 AFB	NS	May 1997-Dec 2007	Other (detail in column Z)	RHZ +/- ethambutol (85 received 3 drugs as initial treatment and 10 received 4))	Other (detail in column Z)	Total treatment 6 months	Other (provide detail in col AC)	RHZ +/- Ethambutol	Other (detail in column Z)	Total treatment 6 months	Total 6 months RHZ +/- ethambutol	91 treated with self-administered therapy and 4 by DOT.	Could not ensure treatment adherence as majority had self-administered treatment and DOT was only given to likely defaulters, authors believe this would have limited influence due to other patient characteristics not being high-risk for poor adherence (no HIV, no homelessness, minimal drug use, no incarceration, all attended scheduled appointments). Also, >90% of antimicrobials combines in 1 pill…	Don't seem to be any children but not specifically stated
JO+SK	26	"Patients diagnosed in the department" - likely pneumonology department of University hospital in Tenerife (but not clearly specified)	*MALE SMOKERS* diagnosed with TB in their department	Mixed DR/DS	77	NS (categorical variable)	77	0	?0	?0	?0	NS	NS	NS	NS	NS	<30 years: n=15, 30-50 years: n=37, >50 years: n=25	0	77	24 patients had concomitant diseases, 7 had drug resistance, 34.81 pack/year index SD 20.83, 23 had extensive radiological disease; initial AFB results: 17 AFB neg, 5 +1 AFB, 6 +2 AFB, 10 +3 AFB, 39 +4 AFB	NS	May 1997-Dec 2008	Other (detail in column Z)	RHZ +/- ethambutol (70 received 3 drugs as initial treatment and 7 received 4)	Other (detail in column Z)	Total treatment 6 months	Other (provide detail in col AC)	RHZ +/- Ethambutol	Other (detail in column Z)	Total treatment 6 months	Total 6 months RHZ +/- ethambutol	NS	NS	Don't seem to be any children but not specifically stated						RH
JO+SK	26	"Patients diagnosed in the department" - likely pneumonology department of University hospital in Tenerife (but not clearly specified)	*FEMALE SMOKERS* diagnosed with TB in their department	Mixed DR/DS	18	NS (categorical variable)	0	18	?0	?0	?0	NS	NS	NS	NS	NS	<30 years: n=4, 30-50 years: n=10 years, >50: n=4	0	18	2 patients had concomitant diseases, 2 had drug resistance, 22.75 pack/year index SD 9.11, 9 had extensive radiological disease; initial AFB results: 2 AFB neg, 2 +1 AFB, 2 +2 AFB, 3 +3 AFB, 9 +4 AFB	NS	May 1997-Dec 2009	Other (detail in column Z)	RHZ +/- ethambutol (15 received 3 drugs as initial treatment and 3 received 4)	Other (detail in column Z)	Total treatment 6 months	Other (provide detail in col AC)	RHZ +/- Ethambutol	Other (detail in column Z)	Total treatment 6 months	Total 6 months RHZ +/- ethambutol	NS	NS	Don't seem to be any children but not specifically stated						Not stated
JO+SK	32	A reference hospital, Ataturk chest Diseases and Chest Surgery Centre, to which patients fromall regions are referred. 737 patients with PTB were hospitalised there between Jan 2000 and 2005	Patients with new case PTB admitted to the hospital	Mixed DR/DS	306	mean 42.8 +/- 16.4 (17-85 years)	193	113	0	0	0	NS	306	NS	NS	NS	Range 17-85 years	0	306	Smoking history: 18.4 +/- 12 pack years; DM: 262 DM neg, 44 DM pos; Cavity: 134 cavity neg, 172 cavity pos; Disease extent: 184 limited disease, 122 extensive disease; AFB result: 133 +1, 45 +2, 80 +3, 48 +4; Hb 12.3 +/- 12.3 +/- 1.7; ESR 58.3 +/-26.3; PLT 379 +/- 118.9 x10(3). DST results available for 295: 36 resistant INH, 21 resistant to RIF, 44 resistant to strep, 6 resistant to ethambutol, …	NS	Jan 2000-2005	RHZE		Not stated		RH		Not stated		Initial phase RHZE, continuation phase RH, durations not specified (same as DS)	They say that all patients in this clinic took their drugs regularly in the DOT programme and were hopsitalised for at least 1 month, or until sputum AFB smears were neg for 3 consecutive days	They mention drugs taken regularly	Extensive disease defined as infiltrates involving at least 75% of the lung fields or the presence of cavities totalling at least 15cm in diameter						Not relevant as no timepoints after 2 months
SS	66	Regional TB referral hospital in Santa Fe, urban, low-TB burden urban area	consecutive smear-positive patients	DS-TB	148	not described	n/a	n/a	not described	not described	not described	not described	not described	not described	not described	not described	not described	not described	not described	n/a	Jaunary 2000-December 2010	Records of all visits and lab samples reviewed retrospectively; categorized 2, 4, 6 months or 2, 3, 5, 7 months if intensive phase extended by one month	RHZE	n/a	Other (detail in column Z)	2 months, extended to 3 months if smear positive at month 2 check	RH	n/a	4 months	n/a	n/a	DOT at nearest hospital or health centre	no, not for treatment adherence, though indicate that 10.7% didn't provide month 2 sample in adequate time window	n/a						RHZE
EM + DM	13	Hospital Clementino Fraga Filho, Rio de Janeiro, Brazil	Adult smear-positive patients with suspected pulmonary tuberculosis receiving ethambutol (moxifloxacin placebo)	DS-TB	72	Mean 35.7 years (SD 12.0)	50	22	0	0	0	0	0	72	N/A	N/A	N/A	2	70	N/A	October 2004 - March 2007	Weekly follow-up for eight weeks	RHZE	N/A	2 months	N/A	RH	N/A	4 months	N/A	N/A	DOTS throughout	3 patients discontinued treatment due to toxic effects	N/A						RHZS
EM + CC	9	Rosario, Argentia	HIV negative adults with newly diagnosed pulmonary tuberculosis.	DS-TB	22	38 years (+/- 13.5)	20	2	0	0	0	0	0	22	N/A	N/A	N/A	0	22	N/A	After October 2001 (not specified)	Sputum samples at 1, 2, 3 and 4 months	RHZE	N/A	2 months	N/A	RH	N/A	4 months	N/A	N/A	DOTS throughout	None reported	N/A						Other (detail in column Z)
0	8	Multiple hospital sites in sub-Saharan Africa (South Africa, Bostwana, Zimbabwe, Zambia)	Adults with newly diagnosed smear positive pulmonary tuberculosis receiving isoniazid regimen in first two months	DS-TB	188	Unable to establish from data	121	67	0	0	0	0	0	188	N/A	N/A	N/A	54	134	N/A	August 2008 - August 2011	Sputum samples at 2 months	RHZE	N/A	2 months	N/A	RH	N/A	4 months	N/A	N/A	DOTS throughout	Adherence reported as similar between arms of study in first 2 months	Sputum conversion from supplementary data is number of samples; does not correlate with number of patients.
0	38	Multiple hospital sites in Uganda, Nepal, Bolivia	Adults with newly diagnosed pulmonary tuberculosis receiving 10mg/kg of rifampicin as part of their HRZE intensive phase	DS-TB	100	28.5 years (18-67)	66	34	0	0	0	0	0	100	N/A	N/A	N/A	0	100	N/A	February 2001- May 2013	Sputum samples at 8 weeks	RHZE	10mg/kg Rifampicin	2 months	N/A	RH	N/A	4 months	N/A	N/A	DOTS throughout	Varying levels of observation achieved; 76% in Nepal, 80% in Uganda and 96% in Bolivia.	N/A						2 months
EM + DM	39	Mulago Hospital, Uganda	HIV negative adults with newly diagnosed pulmonary tuberculosis receiving placebo injection alongside 2HRZE/4HR treatment	DS-TB	59	Mean 29.2 (SD 8.1)	46	13	0	0	0	0	0	59	59	N/A	N/A	0	59	N/A	August 1995 - February 1997	weekly weeks 3-9, monthly months 2-7	RHZE	N/A	2 months	N/A	RH	N/A	4 months	N/A	N/A	Adherence self-assessed by self-report, dispensing records and monthly urine isoniazid metabolite testing	91% urine testing was positive	N/A						RH
EM + DM	10	University of Cape Town Division of Pulmonology	smear and culture positive pulmonary TB with bilateral cavitary disease	DS-TB	30	Mean 32 (SD 11)	19	11	0	0	0	0	0					2	28	N/A	April 2005 to December 2006	weekly smear and culture to 4 momnths	RHZE	N/A	2 months	N/A	RH	assume this was RH though not stated!	4 months	N.A	N/A	DOT	no	N/A
NM/MB	21	One centre in Cape Town, South Africa	Rifapentine 450mg	DS-TB	54	median 29, interquartile range 23-39	41	13	N/A	N/A	N/A	0	N/A	54	N/A	N/A	N/A	10	44	N/A	April 2010 - January 2013	After 8 weeks treatment, sputums also collected until 16 weeks	Other (detail in column Z)	Rifapentine 450mg, HZE	2 months	N/A	RH	N/A	4 months	N/A	N/A	DOT (unclear if continued after first 8 weeks)	41/54 were analysed for efficacy (i.e. treatment adherent)	N/A						RHZE
NM/MB	21	One centre in Cape Town, South Africa	Rifapentine 600mg	DS-TB	51	median 29, interquartile range 24-38	40	11	N/A	N/A	N/A	0	N/A	51	N/A	N/A	N/A	10	41	N/A	April 2010 - January 2013	After 8 weeks treatment, sputums also collected until 16 weeks	Other (detail in column Z)	Rifapentine 600mg, HZE	2 months	N/A	RH	N/A	4 months	N/A	N/A	DOT (unclear if continued after first 8 weeks)	45/51 were analysed for efficacy (i.e. treatment adherent)	N/A						RHZS
NM/MB	21	One centre in Cape Town, South Africa	Rifampicin 600mg	DS-TB	48	median 30, interquartile range 25-36	35	13	N/A	N/A	N/A	0	N/A	48	N/A	N/A	N/A	3	45	N/A	April 2010 - January 2013	After 8 weeks treatment, sputums also collected until 16 weeks	RHZE	N/A	2 months	N/A	RH	N/A	4 months	N/A	N/A	DOT (unclear if continued after first 8 weeks)	36/48 were analysed for efficacy (i.e. treatment adherent)	N/A						Other (detail in column Z)
NM/MB	22	Hospital Universitario Cassiano Antonio de Morase in Brazil	TB patients at the hospital	DS-TB	19	mean 34, range 19-55	14	5	N/A	N/A	N/A	N/A	N/A	N/A	N/A	N/A	N/A	0	19	N/A	N/A	Day 0, 2, 4, 7, 14, 30, 60, 120, 180	RHZE	N/A	2 months	N/A	RH	N/A	4 months	N/A	N/A	Patients hospitalised with DOT for first 2 weeks, subsequently monitored in clinic + drug-dispensing records + testing of urine for isoniazid metabolites	2 patients failed to return to clinic	N/A
NM/MB	23	Virgen Macarena Hospital, a university hospital in Seville, Spain	All TB patients at the hospital	Mixed DR/DS	109	mean 42.6, (95%CI 39.8-45.5, or range 20-84)	89	20	N/A	N/A	N/A	N/A	N/A	N/A	N/A	N/A	N/A	42	67	N/A	January 1998-February 2000	Weekly samples until second negative sputum	Other (detail in column Z)	86 of ALL patients received RHZ, 23 of ALL received RHZE	2 months	N/A	Not stated	N/A	Not stated	N/A	Not specified, though everyone in the study was either on RHZE/RHZ (see DS patients)	not described	N/A	N/A
NM/MB	23	Virgen Macarena Hospital, a university hospital in Seville, Spain	Stratified - All drug-sensitive patients	DS-TB	95	N/A	N/A	N/A	N/A	N/A	N/A	N/A	N/A	95	N/A	N/A	N/A	N/A	N/A	N/A	N/A	N/A	N/A	initial treatment phase with three (86/109 participants) or four drugs (23/109 participants) (isoniazid [H], pyrazinamide [Z], rifampicin [R] +- ethambutol [E]).	2 months															2 months
NM/MB	23	Virgen Macarena Hospital, a university hospital in Seville, Spain	Stratified - All drug-resistant patients	DR-TB	14	N/A	N/A	N/A	N/A	N/A	N/A	N/A	N/A	14	N/A	N/A	N/A	N/A	N/A	N/A	N/A	N/A	N/A	initial treatment phase with three (86/109 participants) or four drugs (23/109 participants) (isoniazid [H], pyrazinamide [Z], rifampicin [R] +- ethambutol [E]).	2 months															Not stated
NM/MB	28	USA	Indo-Oceanic lineage TB patients	DS-TB	1419	N/A	N/A	N/A	N/A	N/A	N/A	N/A	N/A	N/A	N/A	N/A	N/A	N/A	N/A	N/A	2004-2007	N/A	RHZE	N/A	2 months	N/A	N/A	N/A	N/A	N/A	N/A	although it was not possible to verify adherence to treatment, adjustment for social factors that may affect drug adherence, such as substance abuse and homelessness, did not alter our results	N/A	N/A						Other (detail in column Z)
NM/MB	28	USA	Euro-American lineage TB patients	DS-TB	7466	N/A	N/A	N/A	N/A	N/A	N/A	N/A	N/A	N/A	N/A	N/A	N/A	N/A	N/A	N/A	2004-2008	N/A	RHZE	N/A	2 months	N/A	N/A	N/A	N/A	N/A	N/A	although it was not possible to verify adherence to treatment, adjustment for social factors that may affect drug adherence, such as substance abuse and homelessness, did not alter our results	N/A	N/A
NM/MB	28	USA	East-African-Indian TB patients	DS-TB	345	N/A	N/A	N/A	N/A	N/A	N/A	N/A	N/A	N/A	N/A	N/A	N/A	N/A	N/A	N/A	2004-2009	N/A	RHZE	N/A	2 months	N/A	N/A	N/A	N/A	N/A	N/A	although it was not possible to verify adherence to treatment, adjustment for social factors that may affect drug adherence, such as substance abuse and homelessness, did not alter our results	N/A	N/A						RH
NM/MB	28	USA	East-Asian TB patients	DS-TB	1389	N/A	N/A	N/A	N/A	N/A	N/A	N/A	N/A	N/A	N/A	N/A	N/A	N/A	N/A	N/A	2004-2010	N/A	RHZE	N/A	2 months	N/A	N/A	N/A	N/A	N/A	N/A	although it was not possible to verify adherence to treatment, adjustment for social factors that may affect drug adherence, such as substance abuse and homelessness, did not alter our results	N/A	N/A						Not stated
NM/MB	28	USA	Overall	DS-TB	10619	N/A	N/A	N/A	N/A	N/A	N/A	N/A	N/A	N/A	N/A	N/A	N/A	N/A	N/A	N/A	2004-2011	N/A	RHZE	N/A	2 months	N/A	N/A	N/A	N/A	N/A	N/A	although it was not possible to verify adherence to treatment, adjustment for social factors that may affect drug adherence, such as substance abuse and homelessness, did not alter our results	N/A	N/A						Not relevant as no timepoints after 2 months
NM/MB	30	Inje University Busan Paik Hospital (a 903-bed, university-affiliated, tertiary referral hospital in Busan, Republic of Korea).	Smear-positive TB patients in the hospital	DS-TB	22	median 47.5, IQR 28.5-62.3	15	7	N/A	N/A	N/A	N/A	N/A	N/A	N/A	N/A	22 were aged >20	0	22	N/A	March 2013 - February 2015	Day 0, then weekly for 6 weeks	RHZE	N/A	not stated	N/A	Not relevant as no timepoints after 2 months	N/A	N/A	N/A	N/A	not described	N/A	N/A						Other (provide detail in col AC)
NM/MB	30	Inje University Busan Paik Hospital (a 903-bed, university-affiliated, tertiary referral hospital in Busan, Republic of Korea).	Smear-negative TB patients in the hospital	DS-TB	13	median 39, IQR 32.5-56.5	8	5	N/A	N/A	N/A	N/A	N/A	N/A	N/A	N/A	13 were aged >20	0	13	N/A	March 2013 - February 2016	Day 0, then weekly for 6 weeks	RHZE	N/A	not stated	N/A	Not relevant as no timepoints after 2 months	N/A	N/A	N/A	N/A	not described	N/A	N/A
NM/MB	30	Inje University Busan Paik Hospital (a 903-bed, university-affiliated, tertiary referral hospital in Busan, Republic of Korea).	Overall	DS-TB	35	median 44, IQR 32-58	23	12	N/A	N/A	N/A	N/A	N/A	N/A	N/A	N/A	35 were aged >20	0	35	N/A	March 2013 - February 2017	Day 0, then weekly for 6 weeks	RHZE	N/A	not stated	N/A	Not relevant as no timepoints after 2 months	N/A	N/A	N/A	N/A	not described	N/A	N/A
NM/MB	33	Bronx-Lebanon Hospital Centre, 565-bed acute care facility in the South Bronx, New York City	Overall	Mixed DR/DS	100	N/A	61	39	N/A	N/A	N/A	N/A	N/A	N/A	N/A	N/A	N/A	59	15	26 "unknown" HIV status	April 1993 - March 1995	Weekly until 3 negative smears	Other (detail in column Z)	not described	Not stated	N/A	N/A	N/A	N/A	N/A	N/A	Mentions that DOT is in place at the hospital	N/A	N/A						4 months
NM/MB	33	Bronx-Lebanon Hospital Centre, 565-bed acute care facility in the South Bronx, New York City	Stratified - Drug-sensitive	DS-TB	77	N/A	N/A	N/A	N/A	N/A	N/A	N/A	N/A	N/A	N/A	N/A	N/A	N/A	N/A	N/A	April 1993 - March 1996	Weekly until 3 negative smears	Other (detail in column Z)	not described	Not stated	N/A	N/A	N/A	N/A	N/A	N/A	Mentions that DOT is in place at the hospital	N/A	N/A						Not stated
NM/MB	33	Bronx-Lebanon Hospital Centre, 565-bed acute care facility in the South Bronx, New York City	Stratified - MDR	DR-TB	11	N/A	N/A	N/A	N/A	N/A	N/A	N/A	N/A	N/A	N/A	N/A	N/A	N/A	N/A	N/A	April 1993 - March 1997	Weekly until 3 negative smears	Other (detail in column Z)	not described	Not stated	N/A	N/A	N/A	N/A	N/A	N/A	Mentions that DOT is in place at the hospital	N/A	N/A						Other (detail in column Z)
NM/MB	33	Bronx-Lebanon Hospital Centre, 565-bed acute care facility in the South Bronx, New York City	Stratified - "Other" drug-resistant, but does not specify!	DR-TB	12	N/A	N/A	N/A	N/A	N/A	N/A	N/A	N/A	N/A	N/A	N/A	N/A	N/A	N/A	N/A	April 1993 - March 1998	Weekly until 3 negative smears	Other (detail in column Z)	not described	Not stated	N/A	N/A	N/A	N/A	N/A	N/A	Mentions that DOT is in place at the hospital	N/A	N/A
NM/MB	34	University of Alberta Hospital in the province of Alberta, Canada	Overall	DS-TB	32	N/A	20	12	N/A	N/A	N/A	N/A	N/A	N/A	N/A	N/A	11 were aged <40, 21 aged 40+	0 (although 3 had unknown status)	29	3 unknown	January 1997 - December 1999	See retrospective and prospective groups	RHZ	N/A	2 months	N/A	RH	N/A	Not stated	N/A	N/A	All patients underwent DOT	No, although non-compliance with DOT was an exclusion criterion	N/A
0	34	University of Alberta Hospital in the province of Alberta, Canada	Prospective cohort	DS-TB	14	N/A	11	7	N/A	N/A	N/A	N/A	N/A	N/A	N/A	N/A	5 aged <40, 9 aged 40+	0	14	N/A	January 1997 - December 2000	Twice daily during first week, daily during second week, twice-weekly thereafter	RHZ	N/A	3 months	N/A	RH	N/A	Not stated	N/A	N/A	All patients underwent DOT	No, although non-compliance with DOT was an exclusion criterion	N/A						Part of the study
0	34	University of Alberta Hospital in the province of Alberta, Canada	Retrospective cohort	DS-TB	18	N/A	9	5	N/A	N/A	N/A	N/A	N/A	N/A	N/A	N/A	6 aged <40, 12 aged 40+	0 (although 3 had unknown status)	15	3 unknown	January 1997 - December 2001	Average of 1.6 sputums collected daily during each week of treatment	RHZ	N/A	4 months	N/A	RH	N/A	Not stated	N/A	N/A	All patients underwent DOT	No, although non-compliance with DOT was an exclusion criterion	N/A						Reported from previous studies
HT	14	Multi-centre.	MDRTB patients ages 18-65. Modified intention to treat group	DR-TB	132	34 (median), 18-63 (range)	85	47	0	0	0	0	Unknown	132	132	0	N/A	19	113	N/A	10/06/2011- trial termination	24w and 120 w									4-month intensive treatment phase in which an injectable aminoglycoside is administered along with 4 other drugs, including a fluoroquinolone. This first phase is followed by a continuation phase without an aminoglycoside or PZA. Background regimen 5 drugs- Aminoglycosides 127; Fluoroquinolones 131; Ethionamide 129; Pyrazinamide 126; Ethambutol 92; Cycloserine or terizidone 51; other 10	DOT during stage 1 and 2 and follow up period	Did not adhere total n= 9/132 and in intention to treat n=10/160	Out of modified intention to treat group (n=132) 43 completed bedaquiline arm and 41 completed placebo						RHZE
HT	14	Multi-centre	Placebo group (within modified intention to treat) receiving placebo plus standard regimen according to local protocol	DR-TB	66	34 (median), 18-57 (range)	40	26	0	0	0	0	Unknown	66	66	0	N/A	14	52	N/A	10/06/2011- trial termination	24w and 120 w									4-month intensive treatment phase in which an injectable aminoglycoside is administered along with 4 other drugs, including a fluoroquinolone. This first phase is followed by a continuation phase without an aminoglycoside or PZA. Background regimen 5 drugs- Aminoglycosides 127; Fluoroquinolones 131; Ethionamide 129; Pyrazinamide 126; Ethambutol 92; Cycloserine or terizidone 51; other 10	DOT during stage 1 and stage 2 and follow up period	7 patients not adherent	N/A						RHZS
HT	15	Adults patients enrolled at three sites	Pulmonary TB aged>18, HIV neg. Patients receiving standard regimen (control)	DS-TB	59	30 (median), 24, 45 (IQR)	36	23	0	0	0	0	Unknown	59	Unknown	Unknown	N/A	0	59	N/A	November 2009-August 2013	Weekly sputum collected until week 8	RHZE		2 months		Not relevant as no timepoints after 2 months		Not stated		N/A	directly observed therapy on five days per week, and on weekends participants took self-administered pre-packaged medicines	2 patients in control group stopped due to toxicity							Other (detail in column Z)
HT	18	Hospital inpatients in single centre	Adults inpatients receiving standard regimen (control)	DS-TB	86	35.7 (mean), +-12.7 (standard deviation)	55	31	0	0	0	0	Unknown	86	Unknown	Unknown	N/A	32	54	N/A	July 1990 and February 1992	ward rounds, monthly clinic appt until 6 months and then 12 months; clinical, radiological, and microbiological (smear and culture) at 2 and 6 months after completion of rx (month-8 and month-12 assessments, respectively) to detect potential relapse	RHZE		2 months		RH		4 months		N/A	Admission to hospital for the first 4 months of treatment with DOTs	6 patients in the control arm failed to complete the 6 month treatment regimen
HT	19	Single centre ambulated patients then admitted for one month	Pulmonary TB HIV neg aged 18-50, Patients receiving standard regimen (control)	DS-TB	55	27.4 (mean), +-7 (standard deviation)	41	14	0	0	0	0	Unknown	55	55	0	N/A	0	55	N/A	February 2006-March 2007	clinical r/v + AE surveys- 3/wk during study drug treatment. Bloods + urinalysis weekly during study drug treatment + at 12 months. CXR at 1, 2, 6, + 12 months, PPD skin testing after 4/52. Sputum was collected for AFB smear and culture after 2 and 4 days of rx, then weekly from weeks 1-4, after 6 weeks, and then monthly. Immunological- after 2 weeks and 6 weeks. 1 year after the onset of anti-TB…	RHZE		2 months		RH		4 months		N/A	DOTS-during the initial 30-day hospitalization, then self-administered on an ambulatory basis.	Compliance with standard anti-TB chemotherapy was excellent. 94% of 377 urine INH metabolite tests done in the placebo arm
HT	20	Multi-centre, TB treatment settings.	Adult patients with pulmonary TB. Patients receiving standard regimen (control)- protocol correct group	DS-TB	164	30 (median), 25,40 (IQR)	118	46	0	0	0	0	Unknown	164	Unknown	Unknown	N/A	18	146	N/A	Not specified	symptoms, bloods+ a sputum specimen were collected at baseline, at weeks 2, 4, 6, and 8 of rx. Two sputums- at the completion of Week 8	RHZE		2 months		Not relevant as no timepoints after 2 months		Not stated		N/A	DOT. Completion of study treatment was defined as ingestion of 40 to 44 directly observed doses over 54 to 70 days	10.7% of patients in isoniazid group .‘noncompliance’ in control groups excluded from analysis							2 months
SS	24	Lahore combined military hospital dept of medicine	TB in and out patients- control group	DS-TB	50	mean 48.46 (+/- 17.76- spread method not documented)	31	19	0	0	0	n/a	n/a	n/a	n/a	n/a	50 (16-89)	0	50	Smoker (10) Bl lung disease (11) Anaemia Hb < 11 (7)	January 2009-December 2010	Outcomes measured at 2 months from treatment initiation	RHZE	n/a	Not stated	n/a	Not relevant as no timepoints after 2 months	n/a	Not stated	Not stated	n/a	not described	No treatment modification due to adverse drug effects and no drop outs. Adherence not described	n/a						RHZE
SS	24	Lahore combined military hospital dept of medicine	TB in and out patients- intervention group	DS-TB	50	mean 50.82 (+/- 17.59- spread method not documented)	40	10	0	0	0	n/a	n/a	n/a	n/a	n/a	50 (18-88)	0	50	Smoker (12) Bl lung disease (12) Anaemia Hb < 11 (8)	January 2009-December 2011	Outcomes measured at 2 months from treatment initiation	Other (detail in column Z)	RHZE+ amikacin IV daily + levofloxacin PO daily	Not stated	n/a	Not relevant as no timepoints after 2 months	n/a	Not stated	Not stated	n/a	not described	No treatment modification due to adverse drug effects and no drop outs. Adherence not described	n/a						RHZS
SS	114	Estonia, Latvia, Peru, Philippines, Russian Federation, South Africa, SouthKorea, Thailand and Taiwan	Patients with MDR TB	DR-TB	1137	median 36 (range 18-81)	NR	NR	0	0	0	0	0	1137	NR	NR	n/a	145	542	Diabetes mellitus (154) Alcohol abuse (167) Smoker (252)	2005-2010	Median 20 months (QR 16-23 months)	Other (detail in column Z)	n/a	Other (detail in column Z)	n/a	Other (provide detail in col AC)	n/a	Other (detail in column Z)	n/a	0-<4 potentially effective drugs (264) 4 potentially effective drugs (360) 5 potentially effective drugs (342) 6+ potentially effective drugs (171)	not described	Adherence data not available	n/a						Other (detail in column Z)
SS	345	Uganda; Vietnam; South Africa; Kenya; China; USA; Peru; Brazil; Spain	Control group (rifampin 10mg/kg)	DS-TB	85	median 33 (range 19-78)	55	30	0	0	0	0	0	85	n/a	NR	n/a	5	80	Smoker (45), cavitation on CXR at enrolment (69)	November 2011-October 2012	Outcomes measured 2-weekly for 2 months then monthly thereafter	Other (detail in column Z)	HZE+rifampin	2 months	n/a	RH	n/a	4 months	n/a	n/a	DOT 5 days per week	Adherence data not available	study not powered for efficacy
SS	345	Uganda; Vietnam; South Africa; Kenya; China; USA; Peru; Brazil; Spain	rifapentine 10mg/kg	DS-TB	87	median 29 (range 19-66)	63	24	0	0	0	0	0	87	n/a	NR	n/a	6	81	Smoker (32), cavitation on CXR at enrolment (67)	November 2011-October 2012	Outcomes measured 2-weekly for 2 months then monthly thereafter	Other (detail in column Z)	HZE+rifapentine 10mg/kg	2 months	n/a	RH	n/a	4 months	n/a	n/a	DOT 5 days per week	Adherence data not available	study not powered for efficacy
SS	345	Uganda; Vietnam; South Africa; Kenya; China; USA; Peru; Brazil; Spain	rifapentine 15mg/kg	DS-TB	81	median 31 (range 18-69)	58	23	0	0	0	0	0	81	n/a	NR	n/a	4	77	Smoker (30), cavitation on CXR at enrolment (61)	November 2011-October 2012	Outcomes measured 2-weekly for 2 months then monthly thereafter	Other (detail in column Z)	HZE+rifapentine 15mg/kg	2 months	n/a	RH	n/a	4 months	n/a	n/a	DOT 5 days per week	Adherence data not available	study not powered for efficacy						2 months
0	345	Uganda; Vietnam; South Africa; Kenya; China; USA; Peru; Brazil; Spain	rifapentine 20mg/kg	DS-TB	81	median 31 (range 19-70)	54	27	0	0	0	0	0	81	n/a	NR	n/a	11	70	Smoker (35), cavitation on CXR at enrolment (60)	November 2011-October 2012	Outcomes measured 2-weekly for 2 months then monthly thereafter	Other (detail in column Z)	HZE+rifapentine 20mg/kg	2 months	n/a	RH	n/a	4 months	n/a	n/a	DOT 5 days per week	Adherence data not available	study not powered for efficacy						Not stated
SS	565	South Africa; Tanzania	Patients with TB	DS-TB	60	mean 29.5 (SD 11)	38	22	n/a	n/a	n/a	n/a	n/a	n/a	n/a	n/a	age not specified- 60	12	48	Black (43) Mixed (17)	March 2012-July 2013	Outcomes measured on days 1-3, 7 and weekly thereafter until week 8	Other (detail in column Z)	moxifloxacin, 100mg pretomanid, and pyrazinamide	2 months	n/a	Not relevant as no timepoints after 2 months	n/a	Not stated	n/a	n/a	20 patients had treatment in hospital for first 14 days as part of study	Adherence data not available	n/a						Other (detail in column Z)
0	565	South Africa; Tanzania	Patients with TB	DS-TB	62	mean 30.9 (SD 9)	40	22	n/a	n/a	n/a	n/a	n/a	n/a	n/a	n/a	age not specified- 62	8	54	Black (46) Mixed (16)	March 2012-July 2013	Outcomes measured on days 1-3, 7 and weekly thereafter until week 8	Other (detail in column Z)	moxifloxacin, 200mg pretomanid, pyrazinamide	2 months	n/a	Not relevant as no timepoints after 2 months	n/a	Not stated	n/a	n/a	21 patients had treatment in hospital for first 14 days as part of study	Adherence data not available	n/a
0	565	South Africa; Tanzania	Patients with TB	DS-TB	59	mean 30.4 (SD 10)	41	18	n/a	n/a	n/a	n/a	n/a	n/a	n/a	n/a	not specified- 41	13	46	Black (43) Mixed (16)	March 2012-July 2013	Outcomes measured on days 1-3, 7 and weekly thereafter until week 8	RHZE	n/a	2 months	n/a	Not relevant as no timepoints after 2 months	n/a	Not stated	n/a	n/a	22 patients had treatment in hospital for first 14 days as part of study	Adherence data not available	n/a						RH
0	565	South Africa; Tanzania	Patients with TB	DR-TB	26	mean 32.4 (SD 10)	16	10	n/a	n/a	n/a	n/a	n/a	n/a	n/a	n/a	not specified- 16	7	19	Black (15) Mixed (11)	March 2012-July 2013	Outcomes measured on days 1-3, 7 and weekly thereafter until week 8	Other (detail in column Z)	n/a	Other (detail in column Z)	n/a	Other (provide detail in col AC)	n/a	Other (detail in column Z)	n/a	400mg moxifloxacin, 200mg pretomanid, 1500mg pyrazinamide	23 patients had treatment in hospital for first 14 days as part of study	Adherence data not available	n/a						Not stated
0	5428	Algeria; Colombia; Guinea; Vietnam; Nepal; Peru; Mozambique; Tanzania; Bolivia	Tb Adults FDC regimen	DS-TB	591	mean 33.8 (SD 13.4)	393	198	0	0	0		n/a	591	n/a	n/a	n/a	39	549	B/l radiographi findings (181), unilateral radiographic findings (145), no opacities seen (1), cavitation present (227), cavitation absent (100), current smoker (54), former smoker (207), never smoked (330)	2003-2008	Outcomes measured monthly from months 2-6 then at 8, 10, 12, 15, 18, 24 and 30 months	RHZE	fixed dose combination	2 months	n/a	RH	fixed dose combination	4 months	n/a	n/a	DOT in hospital at least 6 days per week	Adherence data not available	n/a						Not relevant as no timepoints after 2 months
0	5428	Algeria; Colombia; Guinea; Vietnam; Nepal; Peru; Mozambique; Tanzania; Bolivia	Tb Adults separated drugs	DS-TB	579	mean 34.2 (SD 13.5)	387	192	0	0	0	0	n/a	579	n/a	n/a	n/a	38	541	B/l radiographi findings (191), unilateral radiographic findings (118), no opacities seen (1) cavitation present (218), cavitation absent (92), current smoker (60), former smoker (202), never smoked (317)	2003-2008	Outcomes measured monthly from months 2-6 then at 8, 10, 12, 15, 18, 24 and 30 months	RHZE	separate drugs	2 months	n/a	RH	fixed dose combination	4 months	n/a	n/a	DOT in hospital at least 6 days per week	Adherence data not available	n/a						Other (provide detail in col AC)
0	5429	South Africa	Adults with TB	DS-TB	175	mean 32 (SD 10)	131	44	0	0	0	0	n/a	n/a	175	0	n	58	117	Ever smoked (62) Never smoked (113) Minimal CXR changes (4) Moderate CXR changes (77) Severe CXR changes (90)	September 1994-March 1996	Outcomes measured weekly for first 8 weeks and monthly thereafter.	RHZE	n/a	2 months	n/a	RH	n/a	4 months	n/a	n/a	Initial 4 weeks of treatment given in hospital	95% took medicine regularly during initial phase of treatment (51/56 days)	n/a
PS	5429	South Africa	TB Adults (m vaccae group)	DS-TB	172	32 (9, mean, SD)	133	9	0	0	0	0	N/A	N/A	172	0	N/A	60	112	smoker ever/never (57/115), BCG (147),	Sep 94 - Mar 96	weekly for 8 weeks, then monthly	RHZE	N/A	2 months	N/A	RH	N/A	4 months	N/A	N/A	first 4 weeks in hospital	95% adherence during initial phase of treatment (51/56 days)	N/A						Other (provide detail in col AC)
DM	68	district and city hospitals in Kenya, Tanzania, Uganda and Zambia	adults initiating TB treatment	DS-TB	443	NA	NA	NA	NA	NA	NA	NA	443	NA	NA	NA	NA	NA	NA	NA	31/05/1976-06/06/1977	monthly review	RHZS		2 months		Other (provide detail in col AC)	mixture of RH and non-RH continuation phase	4 months				observedin hospital, urine tested, no adherence data							RHZE
DM	68	district and city hospitals in Kenya, Tanzania, Uganda and Zambia	adults initiating TB treatment	DS-TB	113	NA	NA	NA	NA	NA	NA	NA	113	NA	NA	NA	NA	NA	NA	NA	31/05/1976-06/06/1978	monthly review	RHZS		2 months		RH		4 months				observedin hospital, urine tested, no adherence data							RHZS
DM	68	district and city hospitals in Kenya, Tanzania, Uganda and Zambia	adults initiating TB treatment	DS-TB	112	NA	NA	NA	NA	NA	NA	NA	112	NA	NA	NA	NA	NA	NA	NA	31/05/1976-06/06/1979	monthly review	RHZ		2 months		Other (provide detail in col AC)	non-RH continuation phase	4 months				observedin hospital, urine tested, no adherence data							Other (detail in column Z)
JO	70	Poorest sections of city in South India (Madras)	Patients presenting to out-patients with symptoms	DS-TB	129	NS	NS	NS	0	NS	NS	NS	NS	NS	NS	NS	NS	NS	NS	NS	NS	Sputum tests done monthly	RHZS		2 months		Other (provide detail in col AC)	SHZ	Other (detail in column Z)	3 months		Attended the clinic daily for 2 months and then twice a week and given drugs under close supervision of clinic nurse (oral drugs for Sundays and holidays supplied for self-administration)	All patients received >75% of treatment. The mean regularity of drug administration among these patients was 96-97 % in the daily as well as the twice-weekly phase in each series.	Age and sex only specified for all participants in phase 1 who werent excluded (530): 75% males (number NS) and 25 % females; 29% <25 years, 52% between 25-44 years, 18% > 45 years. Both regimes +/- prednisolone for 8/52						RHZE
JO	70	Poorest sections of city in South India (Madras)	Patients presenting to out-patients with symptoms	DS-TB	132	NS	NS	NS	0	NS	NS	NS	NS	NS	NS	NS	NS	NS	NS	NS	NS	Sputum tests done monthly	RHZS		2 months		Other (provide detail in col AC)	SHZ	Other (detail in column Z)	5 months		Attended the clinic daily for 2 months and then twice a week and given drugs under close supervision of clinic nurse (oral drugs for Sundays and holidays supplied for self-administration)	All patients received >75% of treatment. The mean regularity of drug administration among these patients was 96-97 % in the daily as well as the twice-weekly phase in each series.	Age and sex only specified for all participants in phase 1 who werent excluded (530): 75% males (number NS) and 25 % females; 29% <25 years, 52% between 25-44 years, 18% > 45 years. Both regimes +/- prednisolone for 8/52						RHZE
JO	70	Poorest sections of city in South India (Madras)	Patients presenting to out-patients with symptoms	DS-TB	269	NS	NS	NS	0	NS	NS	NS	NS	NS	NS	NS	NS	NS	NS	NS	NS	Sputum tests done monthly	Other (detail in column Z)	SHZ	2 months		Other (provide detail in col AC)	SHZ	Other (detail in column Z)	5 months		Attended the clinic daily for 2 months and then twice a week and given drugs under close supervision of clinic nurse (oral drugs for Sundays and holidays supplied for self-administration)	All patients received >75% of treatment. The mean regularity of drug administration among these patients was 96-97 % in the daily as well as the twice-weekly phase in each series.	Age and sex only specified for all participants in phase 1 who werent excluded (530): 75% males (number NS) and 25 % females; 29% <25 years, 52% between 25-44 years, 18% > 45 years. Both regimes +/- prednisolone for 8/52						RHZE
EM + JO	59	Health centres in Lima, Peru	Smear/culture positive pulmonary TB patients	DS-TB	68	31.1 years (SD +/- 13.8)	42	26	0	0	0	0	68	68	N/A	N/A	N/A	0	68	N/A	August 2009 - November 2010	2 weeks, 8 weeks and 24 weeks	Other (detail in column Z)	Not described but recorded as 'standard 6-month treatment)	Not stated	Not described but recorded as 'standard 6-monht treatment)	Other (provide detail in col AC)	Not described but recorded as 'standard 6-monht treatment)	Not stated	Not described but recorded as 'standard 6-monht treatment)	N/A	Not described.	Not decribed.	Only 46/68 with TB followed up longitudinally and had outcome reported (proportion culture converted). Baseline characteristics only reported in all 68, not in the 46. No significant differences in baseline characteristics between the 2 groups.						RHZE
EM + JO	60	Pulmonary TB patients diagnosed at Seoul National University Hospital, South korea	Diagnosed pulmonary TB (smear positive)	DS-TB	61	58 years (IQR 43-70)	38	23	N/A	N/A	N/A	N/A	N/A	N/A	N/A	N/A	N/A	1	60	N/A	January 2011 - December 2012	2 months	RHZE	Not described but implict from exclusions	Not stated	N/A	Not relevant as no timepoints after 2 months	N/A	Not stated	N/A	N/A	Not described.	Not decribed.	N/A						RHZS
EM + JO	60	Pulmonary TB patients diagnosed at Seoul National University Hospital, South korea	Diagnosed pulmonary TB (smear negative, culture positive)	DS-TB	101	58 years (IQR 40-70)	59	42	N/A	N/A	N/A	N/A	N/A	N/A	N/A	N/A	N/A	0	101	N/A	January 2011 - December 2013	2 months	RHZE	Not described but implict from exclusions	Not stated	N/A	Not relevant as no timepoints after 2 months	N/A	Not stated	N/A	N/A	Not described.	Not decribed.	N/A						Other (detail in column Z)
EM + JO	60	Pulmonary TB patients diagnosed at Seoul National University Hospital, South korea	Diagnosed pulmonary TB (Bronchoscopic smear/PCR/culture positive)	DS-TB	41	54 years (IQR 37-62)	19	22	N/A	N/A	N/A	N/A	N/A	N/A	N/A	N/A	N/A	0	41	N/A	January 2011 - December 2014	2 months	RHZE	Not described but implict from exclusions	Not stated	N/A	Not relevant as no timepoints after 2 months	N/A	Not stated	N/A	N/A	Not described.	Not decribed.	N/A
EM + JO	61	Two sites in metropolitan Lima (South Lima and Callao)	New pulmonary TB diagnoses, suscepible to isoniazid and rifampicin	DS-TB	487	29 years (median), 33 years (mean)	0.39	0.61	N/A	N/A	N/A	N/A	N/A	N/A	N/A	N/A	N/A	20	467	N/A	September 2010 - September 2013	2 months and 6 months	Other (detail in column Z)	Not described but implict	Other (detail in column Z)	Not described but implict	Not relevant as no timepoints after 2 months	Not described but implict	Not stated	Not described but implict	N/A	Not described.	Not decribed.	N/A
EM + JO	62	French single-centre observational cohort	Active pulmonary TB diagnoses treated with HRZE	DS-TB	30	42.7 years (36.3-51.5)	23	7	N/A	N/A	N/A	N/A	30	30	N/A	N/A	N/A	0	30	N/A	February 2009 - September 2013	Every 2 weeks	RHZE	N/A	2 months	N/A	RH	N/A	4 months	N/A	N/A	Not described.	Not decribed.	N/A						2 months
EM + JO	62	French single-centre observational cohort	Active pulmonary TB diagnoses treated with HRZE and amikaicin for 7 days	DS-TB	15	34.2 years (29.2-48.8)	14	1	N/A	N/A	N/A	N/A	15	15				0	15	N/A	February 2009 - September 2014	Every 2 weeks	Other (detail in column Z)	RHZE plus amikaicin for 7 days	2 months	N/A	RH	N/A	4 months	N/A	N/A	Not described.	Not decribed.	N/A						Not stated
EM + JO	63	Records reported to CDC from across USA	New pulmonary TB genotyped as M. tuberculosis	DS-TB	30848	46 years (30-60 years)	20303	10545	18	202	220	220	30628	N/A	N/A	5872	15-24: 3966 25-44: 10553 45-64: 10237	1851	21585	7412 HIV status unknown	2006 - 2013	Retrospective cohort considering results 2 and 3 months after initiation of treatment	Other (detail in column Z)	Not clearly specified but standard regimen so likely 2 months.	Not stated	Not clearly specified but standard regimen so likely 2 months.	Not stated	Inclusion was HRZ sensitivity started on HRZE regimen. No record of full treatement regimen	Not stated	Not clearly specified but standard regimen so likely 4 months	Mixture of DOT and self-administered therapy.	Not described.	Not decribed.	All patients started on HRZE included. Authors do not have data on treatment switches due to subsequent pyrazinamide sensitivity results.						Other (detail in column Z)
EM + JO	63	Records reported to CDC from across USA	New pulmonary TB genotyped as M. bovis	DS-TB	297	43 years (IQR 29-56)	174	123	0	2	2	2	295	N/A	N/A	45	N/A	17	280	N/A	2007 - 2013	N/A (retrospective)	RHZE	N/A	2 months	N/A	Not stated	Inclusion was HRZ sensitivity started on HRZE regimen. No record of full treatement regimen	Not stated	N/A	N/A	Not described.	Not decribed.	Patient's with M. bovis many not have been kept on HRZE treatment. This group may not be comparable to other studies. Include with caution
EM + JO	64	17 clinics of the TB and chest service - they offer free programmatic case-finding and treatment for TB through a network of clinics with a estimated coverage of 80%. EM: Hong Kong TB and Chest Clinics	Patients receiving chemotherapy for TB without diabete mellitus	DS-TB	18083	52.2 years (SD +/- 21.1 years)	0.616	0.384	N/A	N/A	N/A	N/A	N/A	N/A	N/A	N/A	N/A	0.009	0.991	N/A	January 2006 - Decebmer 2010	2 months and 3 months	RHZ	At least RHZ	2 months	N/A	Not stated	N/A	Not stated	N/A	N/A	Not described.	Not decribed.	N/A						RH
EM + JO	64	18 clinics of the TB and chest service - they offer free programmatic case-finding and treatment for TB through a network of clinics with a estimated coverage of 80%. EM: Hong Kong TB and Chest Clinics	Patients receiving chemotherapy for TB with diabete mellitus	DS-TB	3331	64.8 years (SD +/- 14.6 years)	0.744	0.256	N/A	N/A	N/A	N/A	N/A	N/A	N/A	N/A	N/A	0.005	0.995	N/A	January 2006 - December 2010	If sputum smear or culture positive at baseline, smear and/or culture done at 2 and 3 months on treatment.	RHZ	At least RHZ	2 months	N/A	Not stated	N/A	Not stated	N/A	N/A	Not described.	Not decribed.	N/A						Not stated
EM + JO	65	Patients enrolled in 2 TB Trial Cosortium studies in multiple countries	Patients enrolled in 2 TB Trial Cosortium studies who received rifampicin	Mixed DR/DS	252	median 33, IQR 31-36	164	88	N/A	N/A	N/A	N/A	N/A	N/A	N/A	N/A	N/A	34	218	N/A	Unclear	Sputum specimens were collected before the start of study therapy (baseline), after completion of 2, 4, 6, 8, and 12 weeks of treatment, and then monthly during continuation-phase treatment unless any two consecutive prior sputum samples were documented as culture-negative	RHZE	N/A	2 months	N/A	RH	N/A	Not stated	According to published guidelines	N/A	N/A	N/A	N/A						Not relevant as no timepoints after 2 months
EM + JO	65	Patients enrolled in 2 TB Trial Cosortium studies in multiple countries	Patients enrolled in 2 TB Trial Cosortium studies who received rifampicin	Mixed DR/DS	405	median 31, IQR 29-33	286	119	N/A	N/A	N/A	N/A	N/A	N/A	N/A	N/A	N/A	35	370	N/A	Unclear	Sputum specimens were collected before the start of study therapy (baseline), after completion of 2, 4, 6, 8, and 12 weeks of treatment, and then monthly during continuation-phase treatment unless any two consecutive prior sputum samples were documented as culture-negative	Other (detail in column Z)	HZE and rifapentine	2 months	N/A	RH	N/A	Not stated	According to published guidelines	N/A	N/A	N/A	N/A						Other (provide detail in col AC)
MB	51	the TB control unit in Kuwait	smokers	DS-TB	183	not described	181	2	0	0	0	n/a	n/a	n/a	n/a	n/a	<24: 7, 25-44: 56, 45-64: 100, >65: 20	not described	not described	all adults, but don't specify lower age cut off	January 1998 - December 2000	sputum collected at end of 2 months' therapy	Other (detail in column Z)	165 EHRZ, 6 RHZ, 8 SHERZ, 4 other	2 months	n/a	RH	n/a	4 months	n/a	n/a	"as far as possible they are admitted and treated as inpatients till they become non-infectious", but no specific other interventions stated	not described	n/a						RHZE
MB	51	the TB control unit in Kuwait	non-smokers	DS-TB	156	not described	86	65	0	0	0	n/a	n/a	n/a	n/a	n/a	<24: 7, 25-44: 22, 45-64: 98, >65: 28	not described	not described	all adults, but don't specify lower age cut off	January 1998 - December 2001	sputum collected at end of 2 months' therapy	Other (detail in column Z)	139 EHRZ, 5 RHZ, 8 SHERZ, 4 other	2 months	n/a	RH	n/a	4 months	n/a	n/a	"as far as possible they are admitted and treated as inpatients till they become non-infectious", but no specific other interventions stated	not described	n/a						RHZS
MB	52	Western Cape, South Africa	all TB cases in the cohort study	DS-TB	222	not described	not described	not described	0	0	0	0	222	222	n/a	n/a	all 222 participants were aged 18-65	0	222	n/a	not descrbed	clinic visits on day 0, 1, 2, then weekly until month 2, then monthly until month 6, then month 9, month 12	Other (detail in column Z)	regimen not described, paper states " received DOTS as prescribed by the South African National Tuberculosis Programme based on WHO guidelines"	Not stated	n/a	Not relevant as no timepoints after 2 months	n/a	Not stated	n/a	n/a	DOTS	not described	n/a						Other (detail in column Z)
MB	53	Western Cape, South AFrica	all drug-sensitive TB cases in the cohort study	DS-TB	105	not described	not described	not described	n/a	n/a	n/a	n/a	n/a	n/a	n/a	n/a	age not described	n/a	n/a	n/a	2000-2004	sputum at 2 months	RHZE	n/a	2 months	if smear-positive at 2 months, treated with one additiona month of intensive therapy	RH	n/a	4 months	n/a	n/a	not described	not described	n/a
MB	54	St James' Hospital, a tertiary care referral hospital in Dublin	smokers	DS-TB	28	not described	18	10	n/a	n/a	n/a	n/a	n/a	n/a	n/a	n/a	<25: 7, 25+: 21	0	28	n/a	April 2007 - April 2008	not described, but all had sputum at 6 weeks	Other (detail in column Z)	not described	Not stated	n/a	Not relevant as no timepoints after 2 months	n/a	Not stated	n/a	n/a	not described	not described	Excluded MDR and XDR, but don't say anything about DR
MB	54	St James' Hospital, a tertiary care referral hospital in Dublin	non-smokers	DS-TB	21	not described	13	8	n/a	n/a	n/a	n/a	n/a	n/a	n/a	n/a	<25: 7, 25+: 14	0	25	n/a	April 2007 - April 2008	not described, but all had sputum at 6 weeks	Other (detail in column Z)	not described	Not stated	n/a	Not relevant as no timepoints after 2 months	n/a	Not stated	n/a	n/a	not described	not described	Excluded MDR and XDR, but don't say anything about DR						2 months
MB	55	2000-bed teaching hospital in northern Taiwan	pulmonary TB patients on HRZE	DS-TB	88, though only analysed outcomes for 72	60.9 (mean); 18.6 (SD)	47	25	0	0	0	0	n/a	72	n/a	n/a	n/a	0	72	n/a	March 2007 - December 2008	sputum collected three times a week in the first 8 weeks and at least once every 2 weeks in the next 8 weeks	RHZE	n/a	2 months	n/a	Other (provide detail in col AC)	after the initial 2-month treatment was prescribed, every patient completed anti-TB treatment according to international guidelines	Not stated	after the initial 2-month treatment was prescribed, every patient completed anti-TB treatment according to international guidelines	n/a	DOTS	not described	Age, sex data for patients with follow-up data only						Not stated
MB	55	2000-bed teaching hospital in northern Taiwan	pulmonary TB patients on HRZE + 400mg moxifloxacin daily	DS-TB	62, though only analysed outcomes for 51	58.8 (mean); 18.1 (SD)	35	16	0	0	0	0	n/a	51	n/a	n/a	n/a	0	51	n/a	March 2007 - December 2008	sputum collected three times a week in the first 8 weeks and at least once every 2 weeks in the next 8 weeks	Other (detail in column Z)	HRZE + moxifloxacin 400mg daily	2 months	n/a	Other (provide detail in col AC)	after the initial 2-month treatment was prescribed, every patient completed anti-TB treatment according to international guidelines	Not stated	after the initial 2-month treatment was prescribed, every patient completed anti-TB treatment according to international guidelines	n/a	DOTS	not described	Age, sex data for patients with follow-up data only						Other (detail in column Z)
MB	57	multiple study sites	rifampin	DS-TB	255 intention to treat, 183 per-protocol (which is the group that the age/sex breakdown refers to)	34 (median); 26-47 (IQR)	115	68	0	0	0	0	n/a	255 intention to treat, 183 per-protocol (which is the group that the age/sex/HIV breakdown refers to)	n/a	n/a	n/a	24	159	n/a	8 December 2008 - 5 November 2010	sputum collected at baseline, weeks 2, 4, 6, 8 and 2 samples collected at completion of intensive phase, then monthly thereafter	RHZE	administered 5 days a week	2 months	n/a	Not relevant as no timepoints after 2 months	n/a	Not stated	n/a	n/a	DOTS	"completion of study treatment was defined as ingestion of 40 directly observed therapy doses within 54-70 calendar days"	Median age, sex breakdown, and HIV for 183 in protocol correct group
MB	57	multiple study sites	rifapentine	DS-TB	276 intention to treat, 206 per-protocol (which is the group that the age/sex breakdown refers to)	32 (median); 26-46 (IQR)	145	61	0	0	0	0	n/a	276 intention to treat, 206 per-protocol (which is the group that the age/sex/HIV breakdown refers to)	n/a	n/a	n/a	18	188	n/a	8 December 2008 - 5 November 2010	sputum collected at baseline, weeks 2, 4, 6, 8 and 2 samples collected at completion of intensive phase, then monthly thereafter	Other (detail in column Z)	rifapentine (10mg/kg) + isoniazid/pyrazinamide/ethambutol administered 5 days a week	2 months	n/a	Not relevant as no timepoints after 2 months	n/a	Not stated	n/a	n/a	DOTS	"completion of study treatment was defined as ingestion of 40 directly observed therapy doses within 54-70 calendar days"	Median age, sex breakdown, and HIV for 206 in protocol correct group						RH
MB	58	All India Institute of Medical Sciences hospital (a tertiary centre) and the Rajan Babu Institute of Pulmonary Medicine and Tuberculosis Hospital (a large out- and inpatient TB centre), both in New Delhi India	DS-TB	DS-TB	338, though only 50 have time to conversion data	27.4 (mean); 9.6 (SD)	243	95	0	0	0	0	338	338	338	n/a	all were adults aged 18-60	0	338	n/a	July 2006-January 2011	Followed up every month until discharge from the ward or conversion to culture negativity (two consecutive negative samples), whichever occurred earlier. At each review, clinical assessment and sputum smear/culture were performed on at least 2 samples, one early morning.	Other (detail in column Z)	All patients received anti-TB treatment as per RNTCP guidelines for the DOTS strategy and for the DOTS-Plus strategy in the case of MDR-TB, following WHO recommendations	Not stated	All patients received anti-TB treatment as per RNTCP guidelines for the DOTS strategy and for the DOTS-Plus strategy in the case of MDR-TB, following WHO recommendations	Not stated	All patients received anti-TB treatment as per RNTCP guidelines for the DOTS strategy and for the DOTS-Plus strategy in the case of MDR-TB, following WHO recommendations	Not stated	All patients received anti-TB treatment as per RNTCP guidelines for the DOTS strategy and for the DOTS-Plus strategy in the case of MDR-TB, following WHO recommendations	n/a	DOTS	not described	outcomes of interest for this review only available for 50 patients						Not stated
MB	58	All India Institute of Medical Sciences hospital (a tertiary centre) and the Rajan Babu Institute of Pulmonary Medicine and Tuberculosis Hospital (a large out- and inpatient TB centre), both in New Delhi India	MDR-TB	DR-TB	354, though only 236 have time to conversion data	27.5 (mean); 10.4 (SD)	228	126	0	0	0	0	354	354	354	n/a	all were adults aged 18-60	0	354	n/a	July 2006-January 2011	Subjected to sputum smear microscopy every week and culture performed every 2 weeks until conversion to negative. Subsequent smear, culture and CXR were examined at the end of month 2 and month 6.	Other (detail in column Z)	n/a as not drug-sensitive	Other (detail in column Z)	n/a as not drug sensitive	Other (provide detail in col AC)	n/a	Other (detail in column Z)	n/a	All patients received anti-TB treatment as per RNTCP guidelines for the DOTS strategy and for the DOTS-Plus strategy in the case of MDR-TB, following WHO recommendations	DOTS-Plus	not described	outcomes of interest for this review only available for 236 patients						Not relevant as no timepoints after 2 months
PS & SS	67	Singapore TB patients	2SHRZ/4RHZ	DS-TB	85	n/a	n/a	n/a	0	0	n/a	n/a	85	n/a	n/a	n/a	n/a	n/a	n/a	(78% chinese, 16% Malay, 6% Indian)	n/a	Monthly for a year.	RHZS	n/a	2 months	n/a	Other (provide detail in col AC)	RZH	4 months	n/a	n/a	all therapy directly observed	n/a							RHZE
PS & SS	67	Singapore TB patients	2SHRZ/4HZ	DS-TB	84	n/a	n/a	n/a	0	0	n/a	n/a	84	n/a	n/a	n/a	n/a	n/a	n/a	(78% chinese, 16% Malay, 6% Indian)	n/a	Monthly for a year.	RHZS	n/a	2 months	n/a	RH	n/a	4 months	n/a	n/a	all therapy directly observed	n/a							RHZS
PS & SS	67	Singapore TB patients	2SHRZ/2RHZ	DS-TB	80	n/a	n/a	n/a	0	0	n/a	n/a	80	n/a	n/a	n/a	n/a	n/a	n/a	(78% chinese, 16% Malay, 6% Indian)	n/a	Monthly for a year.	RHZS	n/a	2 months	n/a	Other (provide detail in col AC)	RZH	Other (detail in column Z)	2m	n/a	all therapy directly observed	n/a							Other (detail in column Z)
PS & SS	67	Singapore TB patients	2SHRZ/2HZ	DS-TB	81	n/a	n/a	n/a	0	0	n/a	n/a	81	n/a	n/a	n/a	n/a	n/a	n/a	(78% chinese, 16% Malay, 6% Indian)	n/a	Monthly for a year.	RHZS	n/a	2 months	n/a	RH	n/a	Other (detail in column Z)	2m	n/a	all therapy directly observed	n/a
PS & SS	67	Singapore TB patients	Drug resistant	DR-TB	33	n/a	n/a	n/a	0	0	n/a	n/a	33	n/a	n/a	n/a	n/a	n/a	n/a	(78% chinese, 16% Malay, 6% Indian)	n/a	Monthly for a year.	Other (detail in column Z)	n/a	Not stated	n/a	Not stated	n/a	Not stated	n/a	Not stated	all therapy directly observed	n/a
PS & SS	67	Singapore TB patients	Overall	Mixed DR/DS	363	n/a	236	127	0	0	n/a	n/a	363	n/a	n/a	n/a	n/a	n/a	n/a	(78% chinese, 16% Malay, 6% Indian, 15-24 years = 17%, 25-34=14%, 35-44=18%, 45-54=27%, 55+=32%)	n/a	Monthly for a year.	RHZS	n/a	2 months	n/a	Other (provide detail in col AC)	see first four rows	Other (detail in column Z)	2 or 4 months	n/a	all therapy directly observed	n/a							2 months
PS	50	TB patients at Sahary Hospital, main referral unit for central Saudi Arabia	TB smear & culture postive patients	Mixed DR/DS	514	37.9 (+/-33.3, mean/s.d.) for males and 33.4 (+/14.5, mean/s.d.) for females	323	191	n/a	n/a	n/a	n/a	n/a	n/a	n/a	n/a	<20 = 43, 21-40 = 315, 41-60 = 127 & 60+ = 29.	2	512	Saudi 156, Previous TB treatment 15, Diabetes 126.	Jan '98 to Dec '99	2 months	RHZE	n/a	2 months	n/a	RH	n/a	4 months	n/a	RHZES for 3 months (S for 2 months only) then 5 months of RHE	1 month inpatient stay or until AFB smear negative for 3 consequtive days	no	note that DR-TB therapy with 5 agents for failures, relapses and defaulters. Not explicitly mentioned what therapy was given to DRTB.						RHZE
PS	50	TB patients at Sahary Hospital, main referral unit for central Saudi Arabia	TB smear & culture postive patients subgroup of retreatment cases	Mixed DR/DS	15	n/a	n/a	n/a	n/a	n/a	n/a	n/a	n/a	n/a	n/a	n/a	n/a	n/a	n/a	n/a	Jan '98 to Dec '99	2 months	RHZES	n/a	Other (detail in column Z)	3 months (note S for only 2 months)	RHE	n/a	5 months	n/a	RHZES for 3 months (S for 2 months only) then 5 months of RHE	1 month inpatient stay or until AFB smear negative for 3 consequtive days	no	n/a						RHZS
PS	49	Patients of National TB treatment centre Mulago Hospital, Kampala, Uganda	HIV- newly diagnosed TB patients	DS-TB	14	30.5 (+/- 9.4, mean/SD)	6	8	0	0	0	0	0	14	14	0	n/a	14	0	n/a	Aug '96 to Aug '97	Day 0, 2, 4, 7, 14, then monthly to 6 months, then 9 months, then 12 months.	RHZE	n/a	2 months	n/a	RH	n/a	4 months	n/a	n/a	Compliance was assessed by at least monthly urine INH metabolite testing throughout TB treatment and attendance at scheduled clinic appointments. There were 10 scheduled follow-up visits during the 6 months of treatment.	A total of 112 out of 117 (95.7%) of all urine INH metabolite tests during treatment were positive among the HIV-infected patients compared to 218/ 229 (95.2%) of among the non-HIV-infected patients (P 0.8, 2). Prompt attendance for the 10 scheduled visits during treatment among the 14 HIV-infected patients was 138/140 (98.6%) compared to 211/220 (95.9%) for the 22 non-HIV-infected patients (P 0.…	n/a						Other (detail in column Z)
PS	49	Patients of National TB treatment centre Mulago Hospital, Kampala, Uganda	HIV+ newly diagnosed TB patients	DS-TB	22	26.6 (+/-7.8, mean/SD)	11	11	0	0	0	0	0	22	22	0	n/a	0	22	n/a	Aug '96 to Aug '97	Day 0, 2, 4, 7, 14, then monthly to 6 months, then 9 months, then 12 months.	RHZE	n/a	2 months	n/a	RH	n/a	4 months	n/a	n/a	Compliance was assessed by at least monthly urine INH metabolite testing throughout TB treatment and attendance at scheduled clinic appointments. There were 10 scheduled follow-up visits during the 6 months of treatment.	A total of 112 out of 117 (95.7%) of all urine INH metabolite tests during treatment were positive among the HIV-infected patients compared to 218/ 229 (95.2%) of among the non-HIV-infected patients (P 0.8, 2). Prompt attendance for the 10 scheduled visits during treatment among the 14 HIV-infected patients was 138/140 (98.6%) compared to 211/220 (95.9%) for the 22 non-HIV-infected patients (P 0.…	n/a
RCH	47	The Matiben Chest Clinic at the West Algiers University Teaching Hospital	Pulmonary TB patients, radiologically visible pulmonary TB, never treated before, microscopically visible bacteria in sputum. Initial resistance test done, reported here are just those with DS TB	DS-TB	190	average age not reported, but number in each age group was reported	145	51	0	0	0	n/a	196	n/a	n/a	n/a	n/a	n/r	n/r	n/a	not reported (published in 1995)	2 months, 6-7months, 24 months	RHZ	All the group received the same drugs, but format different. Half received separate drugs, half received combination pills. Doses were: isoniazide 300 mg; rifampicine 450 mg up to 50 kg, 600 mg above 50 kg; pyrazinamide 1500 mg up to 50 kg, 2000 mg above 50 kg.	2 months	n/a	RH	n/a	Other (detail in column Z)	20 weeks	n/a	At beginning, was DOTs in hospital (average 17 and 19 days for each arm of study, 65-70% for each arm were in hospital for 1 month). After which, took medication at home, but checked in at hospital once a week for first 8 weeks, and once every 4 weeks after that. Urine samples taken on occasion to check for isoniazid to medication being taken (patients and nurses blinded to reason for this sample…	Loss to follow up of 13/246 (5%). Patients had on average 3.5 urine tests in forst 8 weeks, and only 3 patients were found to have an absence of metabolites of isonazid (indicating potential lack of adherence). In the following 20 weeks, 96/230 patients treated out of hospital had urine tests, and only 2 had a negative test.	Demographics add up to 196, as include 6 streptomycin resistant patients						RHZE
SS and PS	43	Hong Kong- urban areas	Pulmonary TB patients in urban area	Mixed DR/DS	153	not reported	not reported	not reported	0	0	0	not reported	153	not reported	not reported	not reported	n/a	n/a	n/a	n/a	not described	Sputum specimens measured monthly to 24 months with an additional specimen at 4,5 and 6 months	Other (detail in column Z)	HRSZE3	Other (detail in column Z)	6 months	Other (provide detail in col AC)	n/a	Other (detail in column Z)	0	HRSZE3 for 6 months	All treatment given under direct observation throughout study.	default in 11, excluded	Second in a series of papers with outcomes at different points detailed. First paper may have more detail on age, gender etc. Overall 72% male. Both DS and DR TB (resistant to 1 or more of H/S/R) were included in groups with same treatment as far as I can tell. "The dosages of the drugs given intermittently were: isoniazid 15 mg/kg, rifampicin 600 rag, streptomycin 1 g, pyrazinamide 2.0 or 2.5 g.…						RHZE
SS and PS	43	Hong Kong- urban areas	Pulmonary TB patients in urban area	Mixed DR/DS	145	not reported	not reported	not reported	0	0	0	not reported	145	not reported	not reported	not reported	n/a	n/a	n/a	n/a	not described	Sputum specimens measured monthly to 24 months with an additional specimen at 4,5 and 6 months	RHZS	n/a	Other (detail in column Z)	6 months	Other (provide detail in col AC)	n/a	Other (detail in column Z)	0	HRSZ3 for 6 months	All treatment given under direct observation throughout study.	default in 15, excluded	Second in a series of papers with outcomes at different points detailed. First paper may have more detail on age, gender etc. Overall 72% male. Both DS and DR TB (resistant to 1 or more of H/S/R) were included in groups with same treatment as far as I can tell.						RHZS
SS and PS	43	Hong Kong- urban areas	Pulmonary TB patients in urban area	Mixed DR/DS	153	not reported	not reported	not reported	0	0	0	not reported	153	not reported	not reported	not reported	n/a	n/a	n/a	n/a	not described	Sputum specimens measured monthly to 24 months with an additional specimen at 4,5 and 6 months	Other (detail in column Z)	HRSE3	Other (detail in column Z)	6 months	Other (provide detail in col AC)	n/a	Other (detail in column Z)	0	HRSE3 for 6 months	All treatment given under direct observation throughout study.	default in 11, excluded	Second in a series of papers with outcomes at different points detailed. First paper may have more detail on age, gender etc. Overall 72% male. Both DS and DR TB (resistant to 1 or more of H/S/R) were included in groups with same treatment as far as I can tell.						Other (detail in column Z)
SS and PS	43	Hong Kong- urban areas	Pulmonary TB patients in urban area	Mixed DR/DS	164	not reported	not reported	not reported	0	0	0	not reported	164	not reported	not reported	not reported	n/a	n/a	n/a	n/a	not described	Sputum specimens measured monthly to 24 months with an additional specimen at 4,5 and 6 months	RHZE	n/a	Other (detail in column Z)	6 months	Other (provide detail in col AC)	n/a	Other (detail in column Z)	0	HRZE3 for 6 months	All treatment given under direct observation throughout study.	default in 14, excluded	Second in a series of papers with outcomes at different points detailed. First paper may have more detail on age, gender etc. Overall 72% male. Both DS and DR TB (resistant to 1 or more of H/S/R) were included in groups with same treatment as far as I can tell.
SS and PS	43	Hong Kong- urban areas	Pulmonary TB patients in urban area	Mixed DR/DS	146	not reported	not reported	not reported	0	0	0	not reported	146	not reported	not reported	not reported	n/a	n/a	n/a	n/a	not described	Sputum specimens measured monthly to 24 months with an additional specimen at 4,5 and 6 months	RHZE	n/a	Other (detail in column Z)	6 months	Other (provide detail in col AC)	n/a	Other (detail in column Z)	0	HRZE7 for 6 months	All treatment given under direct observation throughout study.	default in 6, excluded	Second in a series of papers with outcomes at different points detailed. First paper may have more detail on age, gender etc. Overall 72% male. Both DS and DR TB (resistant to 1 or more of H/S/R) were included in groups with same treatment as far as I can tell.
SS and PS	44	East African TB patients	4HR group	DS-TB	167	not stated	not stated	not stated	0	0	0	0	n/a	n/a	n/a	0	n/a	n/a	n/a	n/a	Aug '78 to Dec '80	2 specimines monthly to 8 months, 1/month till 18 months, then 2 every 3 months till 30 months.	RHZS	n/a	2 months	n/a	RH	n/a	4 months	n/a	n/a	all patients hospital inpatients for 6 months	n/a	Overall 65% male, 35% female						2 months
SS and PS	44	East African TB patients	4HZ group	DS-TB	165	not stated	not stated	not stated	0	0	0	0	n/a	n/a	n/a	0	n/a	n/a	n/a	n/a	Aug '78 to Dec '80	2 specimines monthly to 8 months, 1/month till 18 months, then 2 every 3 months till 30 months.	RHZS	n/a	2 months	n/a	Other (provide detail in col AC)	HZ	4 months	n/a	n/a	all patients hospital inpatients for 6 months	n/a	Overall 65% male, 35% female						Not stated
SS and PS	44	East African TB patients	4H group	DS-TB	158	not stated	not stated	not stated	0	0	0	0	n/a	n/a	n/a	0	n/a	n/a	n/a	n/a	Aug '78 to Dec '80	2 specimines monthly to 8 months, 1/month till 18 months, then 2 every 3 months till 30 months.	RHZS	n/a	2 months	n/a	Other (provide detail in col AC)	H	4 months	n/a	n/a	all patients hospital inpatients for 6 months	n/a	Overall 65% male, 35% female						Other (detail in column Z)
SS and PS	44	East African TB patients	6H group	DS-TB	119	not stated	not stated	not stated	0	0	0	0	n/a	n/a	n/a	0	n/a	n/a	n/a	n/a	Aug '78 to Dec '80	2 specimines monthly to 8 months, 1/month till 18 months, then 2 every 3 months till 30 months.	RHZS	n/a	2 months	n/a	Other (provide detail in col AC)	H	Other (detail in column Z)	6 months	n/a	all patients hospital inpatients for 6 months - last 2 months self administered	n/a	Overall 65% male, 35% female
SS and PS	44	East African TB patients	4HR group	DR-TB	15	not stated	not stated	not stated	0	0	0	0	n/a	n/a	n/a	0	n/a	n/a	n/a	n/a	Aug '78 to Dec '80	2 specimines monthly to 8 months, 1/month till 18 months, then 2 every 3 months till 30 months.	n/a	n/a	n/a	n/a	n/a	n/a	n/a	n/a	RHZS for 2 months then RH for 4 months	all patients hospital inpatients for 6 months	n/a	n/a						RH
SS and PS	44	East African TB patients	4HZ group	DR-TB	18	not stated	not stated	not stated	0	0	0	0	n/a	n/a	n/a	0	n/a	n/a	n/a	n/a	Aug '78 to Dec '80	2 specimines monthly to 8 months, 1/month till 18 months, then 2 every 3 months till 30 months.	n/a	n/a	n/a	n/a	n/a	n/a	n/a	n/a	RHZS for 2 months then HZ for 4 months	all patients hospital inpatients for 6 months	n/a	n/a
SS and PS	44	East African TB patients	4H group	DR-TB	14	not stated	not stated	not stated	0	0	0	0	n/a	n/a	n/a	0	n/a	n/a	n/a	n/a	Aug '78 to Dec '80	2 specimines monthly to 8 months, 1/month till 18 months, then 2 every 3 months till 30 months.	n/a	n/a	n/a	n/a	n/a	n/a	n/a	n/a	RHZS for 2 months then H for 4 months	all patients hospital inpatients for 6 months	n/a	n/a						Not stated
SS and PS	44	East African TB patients	6H group	DR-TB	8	not stated	not stated	not stated	0	0	0	0	n/a	n/a	n/a	0	n/a	n/a	n/a	n/a	Aug '78 to Dec '80	2 specimines monthly to 8 months, 1/month till 18 months, then 2 every 3 months till 30 months.	n/a	n/a	n/a	n/a	n/a	n/a	n/a	n/a	RHZS for 2 months then H for 6 months	all patients hospital inpatients for 6 months - last 2 months self administered	n/a	n/a
SS and PS	44	East African TB patients	Overall (up to 2 months of threatment)	DS-TB	708	not stated	457	251	0	0	0	0	708	n/a	n/a	0	n/a	n/a	n/a	n/a	Aug '78 to Dec '80	2 specimines monthly to 8 months, 1/month till 18 months, then 2 every 3 months till 30 months.	RHZS	n/a	2 months	n/a	Not relevant as no timepoints after 2 months	n/a	Other (detail in column Z)	n/a	n/a	all patients hospital inpatients for 6 months - last 2 months self administered	n/a	n/a
SS and PS	45	USA	Pulmonary TB patients attending TB clinics in low burden high income setting	DS-TB	122	not reported	88	34	0	0	0	0	122	122	not reported	not reported	n/a	n/a	n/a	Black (67%) White (29%)	September 1984- March 1986	Sputum specimens 2-weekly to 8 weeks	RHZ	Rifampin not rifampicin- in combination tablet	2 months	n/a	RH	n/a	4 months	n/a	n/a	Compliance-enhancing strategies where specified by study protocol including provision of supervised therapy for non-compliant patients	Compliance measured by assessing appointment keeping behaviour and asking whether any pills missed, pill counts, and urine testing for INH metabolites with commendation letters for those achieving therapeutic goals. 96.5 %+3.4 % were compliant through the first 8 weeks of treatment,	n/a						Part of the study
SS and PS	45	USA	Pulmonary TB patients attending TB clinics in low burden high income setting	DS-TB	416	not reported	324	92	0	0	0	0	416	416	not reported	not reported	n/a	n/a	n/a	Black (67%) White (28%)	October 1981- March 1986	Sputum specimens 2-weekly to 8 weeks	RHZ	Rifampin not rifampicin- tablets taken separately	2 months	n/a	RH	n/a	4 months	n/a	n/a	Compliance-enhancing strategies where specified by study protocol including provision of supervised therapy for non-compliant patients	Compliance measured by assessing appointment keeping behaviour and asking whether any pills missed, pill counts, and urine testing for INH metabolites with commendation letters for those achieving therapeutic goals. 98.1%+1.4 %	n/a						Reported from previous studies
SS and PS	46	USA	Pulmonary TB patients attending TB clinics and hospitals in low burden high income setting	DS-TB	617	mean 40.9 (SE +/- 0.6 years)	78% ie 481	22% ie 136	0	0	0	0	617	617	not reported	not reported	not reported	not reported	not reported	Racial or ethnic minority (81%). Assigned to take ethambutol (26%)	October 1981- March 1986	Specimens 2-weekly for first 8 weeks, then 4-weekly during remainder of therapy	RHZ	n/a	2 months	n/a	RH	Ethambutol added if patient had history of previous isoniazid therapy or had emigrated from country with high proportion of TB drug resistance within past 30 years; if resistance tests positive withdrawn from study; if no resistance ethambutol stopped	4 months	n/a	n/a	Patients asked to report number of days drugs taken since previous visit at each visit and isoniazid urine tests done "to encourage honest reporting of drugs takne and missed". If clinic visit mised staff encouraged patients to return to clinic for evaluation	16.8% noncompliance at end of therapy (reported missing >14 consecutive days of drugs for reasons other than evaluation of adverse reaction, or missed 2 clinic visits during treatment phase) . Statistically significant difference of 12.4% (95% CI 6.8-8%)	26% patients also took ethambutol until resistance testing returned; results not separated						Other (please explain in comments)
SS and PS	46	USA	Pulmonary TB patients attending TB clinics and hospitals in low burden high income setting	DS-TB	445	mean 41.4 (SE +/- 0.7 years)	77% ie 343	23% ie 102	0	0	0	0	445	445	not reported	not reported	not reported	not reported	not reported	Racial or ethnic minority (79%) Assigned to take ethambutol (25%)	October 1981- March 1986	Specimens 2-weekly for first 8 weeks, then 4-weekly during remainder of therapy	Other (detail in column Z)	RH	Other (detail in column Z)	9 months	Other (provide detail in col AC)	Ethambutol added if patient had history of previous isoniazid therapy or had emigrated from country with high proportion of TB drug resistance within past 30 years; if resistance tests positive withdrawn from study; if no resistance ethambutol stopped	Other (detail in column Z)	n/a	n/a	Patients asked to report number of days drugs taken since previous visit at each visit and isoniazid urine tests done "to encourage honest reporting of drugs takne and missed". If clinic visit mised staff encouraged patients to return to clinic for evaluation	29.2% noncompliance at end of therapy (reported missing >14 consecutive days of drugs for reasons other than evaluation of adverse reaction, or missed 2 clinic visits during treatment phase). Statistically significant difference of 12.4% (95% CI 6.8-8%)	25% patients also took ethambutol until resistance testing returned; results not separated
SS and PS	48	Tanzania	Inpatients with PTB in a high burden low income setting	DS-TB	135	not recorded	not recorded	not recorded	0	0	0	0	135	135	135	0	n/a	not reported	not reported	n/a	May 1982-May 1985	2 sputum specimens measured monthly to 8 months, 1 specimen monthly to 18 months then 1 specimen 3-monthly to 30 months	RHZS	n/a	Other (detail in column Z)	6 weeks	Other (provide detail in col AC)	Isoniazid	Other (detail in column Z)	24 weeks	n/a	Patients kept as inpatients for first 6 months of treatment with fully supervised therapy, then isoniazid self-adminitsered at home	100% at 6 months	Overall 69% male, 31% female
SS and PS	48	Tanzania	Inpatients with PTB in a high burden low income setting	DS-TB	131	not recorded	not recorded	not recorded	0	0	0	0	131	131	131	0	n/a	not reported	not reported	n/a	May 1982-May 1986	2 sputum specimens measured monthly to 8 months, 1 specimen monthly to 18 months then 1 specimen 3-monthly to 30 months	RHZS	n/a	Other (detail in column Z)	6 weeks	Other (provide detail in col AC)	Isoniazid with additional doses of rifampicin, pyrazinamide and streptomycin every 4 weeks	Other (detail in column Z)	24 weeks	n/a	Patients kept as inpatients for first 6 months of treatment with fully supervised therapy, then isoniazid self-adminitsered at home	100% at 6 months	Overall 69% male, 31% female
SS and PS	48	Tanzania	Inpatients with PTB in a high burden low income setting	DR-TB	19	not recorded	not recorded	not recorded	0	0	0	0	19	19	19	0	n/a	not reported	not reported	n/a	May 1982-May 1987	2 sputum specimens measured monthly to 8 months, 1 specimen monthly to 18 months then 1 specimen 3-monthly to 30 months	Other (detail in column Z)	n/a	Other (detail in column Z)	n/a	Other (provide detail in col AC)	n/a	Other (detail in column Z)	n/a	RHZS	Patients kept as inpatients for first 6 months of treatment with fully supervised therapy, then isoniazid self-adminitsered at home	100% at 6 months	n/a
SS and PS	48	Tanzania	Inpatients with PTB in a high burden low income setting	DR-TB	21	not recorded	not recorded	not recorded	0	0	0	0	21	21	21	0	n/a	not reported	not reported	n/a	May 1982-May 1988	2 sputum specimens measured monthly to 8 months, 1 specimen monthly to 18 months then 1 specimen 3-monthly to 30 months	Other (detail in column Z)	n/a	Other (detail in column Z)	n/a	Other (provide detail in col AC)	n/a	Other (detail in column Z)	N/a	RHZS for 6 weeks, then Isoniazid with additional doses of rifampicin, pyrazzinamide and streptomycin every 4 weeks for 24 weeks	Patients kept as inpatients for first 6 months of treatment with fully supervised therapy, then isoniazid self-adminitsered at home	100% at 6 months	n/a
CC	76	Population-based, USA	Population of notified TB cases	DS-TB	207307		128713	78594	0	0	0	NA	207307	NA	NA	46253	15-24 22559; 25-44 74706; 45-64 63789	17600	NA		1997–2012	NA	RHZE		2 months		RH		4 months			54.49% DOT	No							RHZE
CC	75	Referral centre (for testing)	Culture-confirmed cases of TB	DS-TB	774		394	380	NA	NA	NA	NA	NA	NA	NA	NA	7.9% were in the age-group 1–9 years, 8.5% 10–19, 14.5% 20–29, 11.7% 30–39, 15.3% 40–49, 9.4% 50–59, 17.3% 60–69, and 15.4% were aged 70 years and over	0	NA		1998-1999	NA	Other (detail in column Z)	RHZE/S	Other (detail in column Z)	RHZE/S	RH		4 months			None	None	6 X week administration						RHZS
JW	77	Not stated	Smear and culture positive pulmonary TB	DS-TB	180		n/a	n/a	0	0	0	n/a	180	n/a	n/a	n/a		before HIV	n/a		not stated (first submitted January 1978)	monthly sputums	RHZS		2 months		Other (provide detail in col AC)	HSZ 2/week (not appropriate)	4 months		n/a - not using data	All DOTS	not specifically for this subgroup							Other (detail in column Z)
JW	78	British outpatient and hospial settings	Culture confirmed pulmonary TB, receiving 6 month RHZE regimen	DS-TB	164	39	102	62	0	0	0	0	164	164	164	0		before HIV	n/a	describes smear status and whether cavitating disease or not at beginning of therapy	not stated (first published 1981)	monthly sputum cultures during therapy	RHZE		2 months		RH		4 months		excluded	as per physician's standard practice	Yes (urine isoniazid metabolites)
JW	78	British outpatient and hospial settings	Culture confirmed pulmonary TB, receiving 6 month RHZS regimen	DS-TB	170	38	114	56	0	0	0	0	170	170	170	0		before HIV	n/a	describes smear status and whether cavitating disease or not at beginning of therapy	not stated (first published 1981)	monthly sputum cultures during therapy	RHZS		2 months		RH		4 months		excluded	as per physician's standard practice	Yes (urine isoniazid metabolites)
JW	79	Inpatient units in Tanzania	Africans 15-65 yrs with sputum positive (smear or culture) pulmonary TB (+/- TB lymphadenitis)	DS-TB	224		160	64	0	0	0	NA	NA	NA	NA	0	breakdown given, but we are not using this data in the analysis	before HIV	n/a	breakdown by weight, smear strength, radiographic characteristics	December 26 1978 - February 23 1981	1, 2 months	RHZS		2 months		Other (provide detail in col AC)	isoniazid alone vs isoniazid and thiacetazone	4 months		na	inpatients	no

## Sheet: Table 3 I & C
Table 3: Intervention and comparator
THIS TABLE IS NOT RELEVANT FOR BQ3, PLEASE SKIP TO TABLE 4

## Sheet: Table 4 Outcome measures
Table 4. Outcome measures
PLEASE USE ONE LINE PER OUTCOME MEASURE PER STUDY IN TABLE 4 - note that this is different form the previous tables (tables 2&3 have a population group per row, this is an outcome per row)
PLEASE NOTE THAT WHEN COMPLETING THIS TABLE FOR OBSERVATIONAL STUDIES, ENTER DATA FOR EXPOSURES INTO THE COLUMNS LABELLED FOR INTERVENTIONS
PLEASE DO NOT LEAVE ANY CELL BLANK, ENTER N/A IF NOT APPLICABLE OR NO DATA AVAILABLE
Reviewer	Study ID		Outcome measure				Time to conversion as outcome							Proportion converting as outcome
														1 week				2 weeks				3 weeks				1 month				2 months				3 months				4 months				5 months				6 months
		Overall / Subgroup (if subgroup, state which subgroup, e.g. HIV positive)	Outcome definition from the article (e.g. time to conversion, proportion converted)	Details of test used for measuring outcome (e.g. liquid culture, solid culture, smear, other. If other, describe in col F)	Any additional details about the outcome described in the article	Blinding of outcome assessors? (see key)	Mean duration of follow-up (months)	n Number overall with data available on time to conversion	Time to conversion measure - median or mean (if other, detail in col L)	Time to conversion measure (e.g. days, months)	Time to conversion -central value	Time to conversion measure of spread (e.g. range, IQR etc. if other, record in col N)	Time to conversion measure of spread	Denominator (n)	Converted (n)	Proportion converted (%)	95% confidence interval on proportion converted	Denominator (n)	Converted (n)	Proportion converted (%)	95% confidence interval on proportion converted	Denominator (n)	Converted (n)	Proportion converted (%)	95% confidence interval on proportion converted	Denominator (n)	Converted (n)	Proportion converted (%)	95% confidence interval on proportion converted	Denominator (n)	Converted (n)	Proportion converted (%)	95% confidence interval on proportion converted	Denominator (n)	Converted (n)	Proportion converted (%)	95% confidence interval on proportion converted	Denominator (n)	Converted (n)	Proportion converted (%)	95% confidence interval on proportion converted	Denominator (n)	Converted (n)	Proportion converted (%)	95% confidence interval on proportion converted	Denominator (n)	Converted (n)	Proportion converted (%)	95% confidence interval on proportion converted
JO + SK	31	overall	Time to conversion	Solid culture	Cultured on Ogawa's medium. Date of culture conversion defined as date when first 2 specimens with a negative culture were taken, assuming all subsequent specimens negative. Time to sputum culture conversion calculated as total days from date of starting tx to date of sputum culture conversion	No	3.96	86	median	days	39	IQR	25–55	n/a	n/a	n/a	n/a	n/a	n/a	n/a	n/a	n/a	n/a	n/a	n/a	n/a	n/a	n/a	n/a	n/a	n/a	n/a	n/a	n/a	n/a	n/a	n/a	n/a	n/a	n/a	n/a	n/a	n/a	n/a	n/a	n/a	n/a	n/a	n/a
JO + SK	31	overall	Proportion converted	Solid culture	Cultured on Ogawa's medium. Date of culture conversion defined as date when first 2 specimens with a negative culture were taken, assuming all subsequent specimens negative.	No	3.96	n/s	Other		n/a	Other (record in col N)	n/a	86	0	0	n/s	n/s	9	n/s	n/s	n/s	17	19.76	n/s	n/s	30	n/s	n/s	n/s	68	n/s	n/s	n/s	82	n/s	n/s	n/s	86	n/s	n/s	n/s	n/s	n/s	n/s	n/s	n/s	100	n/a
JO + SK	31	sub-group: ever-smoker	Proportion converted	Solid culture	Cultured on Ogawa's medium. Date of culture conversion defined as date when first 2 specimens with a negative culture were taken, assuming all subsequent specimens negative.	No	n/s	n/s	Other		n/a	Other (record in col N)	n/a	49	0	0	n/s	n/s	5	n/s	n/s	n/s	8	n/s	n/s	n/s	12	n/s	n/s	n/s	35	n/s	n/s	n/s	46	n/s	n/s	n/s	49	n/s	n/s	n/s	n/s	n/s	n/s	n/s	n/s	n/a	n/a
JO + SK	31	sub-group: never-smoker	Proportion converted	Solid culture	Cultured on Ogawa's medium. Date of culture conversion defined as date when first 2 specimens with a negative culture were taken, assuming all subsequent specimens negative.	No	n/s	n/s	Other		n/a	Other (record in col N)	n/a	37	0	0	n/s	n/s	4	n/s	n/s	n/s	10	n/s	n/s	n/s	17	n/s	n/s	n/s	33	n/s	n/s	n/s	36	n/s	n/s	n/s	37	n/s	n/s	n/s	n/s	n/s	n/s	n/s	n/s	n/a	n/a
JO + SK	31	sub-group: smear score <3+	Proportion converted	Solid culture	Cultured on Ogawa's medium. Date of culture conversion defined as date when first 2 specimens with a negative culture were taken, assuming all subsequent specimens negative.	No	n/s	n/s	Other		n/a	Other (record in col N)	n/a	34	0	0	n/s	n/s	8	n/s	n/s	n/s	15	n/s	n/s	n/s	20	n/s	n/s	n/s	29	n/s	n/s	n/s	34	n/s	n/s	n/s	34	n/a	n/a	n/s	n/s	n/s	n/s	n/s	n/s	n/a	n/a
JO + SK	31	sub-group: smear score ≥3+	Proportion converted	Solid culture	Cultured on Ogawa's medium. Date of culture conversion defined as date when first 2 specimens with a negative culture were taken, assuming all subsequent specimens negative.	No	n/s	n/s	Other		n/a	Other (record in col N)	n/a	52	0	0	n/s	n/s	2	n/s	n/s	n/s	3	n/s	n/s	n/s	11	n/s	n/s	n/s	39	n/s	n/s	n/s	48	n/s	n/s	n/s	52	n/s	n/s	n/s	n/s	n/s	n/s	n/s	n/s	n/a	n/a
JO + SK	24	overall	Proportion converted	Smear	During admission smears done on 2 consecutive days every week until conversion was achieved. After discharge, smears were done on 3 consecutive days at the end of 2 and 4 months of treatment for new cases, and at the end of 2, 3 and 5 months for retreatment cases	No	n/a	n/a	Other		n/a	Other (record in col N)	n/a	514	n/s	n/s	n/s	n/s	n/s	n/s	n/s	n/s	n/s	n/s	n/s	n/s	n/s	n/s	n/s	n/s	462	n/s	n/s	n/s	n/s	n/s	n/s	n/s	n/s	n/s	n/s	n/s	n/s	n/s	n/s	n/s	n/s	n/s	n/s
SS	24	sub-group: aged <20 years	Proportion converted	Smear	During admission smears done on 2 consecutive days every week until conversion was achieved. After discharge, smears were done on 3 consecutive days at the end of 2 and 4 months of treatment for new cases, and at the end of 2, 3 and 5 months for retreatment cases	No	n/a	n/a	Other		n/a	Other (record in col N)	n/a	43	n/s	n/s	n/s	n/s	n/s	n/s	n/s	n/s	n/s	n/s	n/s	n/s	n/s	n/s	n/s	n/s	38	n/s	n/s	n/s	n/s	n/s	n/s	n/s	n/s	n/s	n/s	n/s	n/s	n/s	n/s	n/s	n/s	n/s	n/s
EM + DM	24	sub-group: aged 21-40 years	Proportion converted	Smear	During admission smears done on 2 consecutive days every week until conversion was achieved. After discharge, smears were done on 3 consecutive days at the end of 2 and 4 months of treatment for new cases, and at the end of 2, 3 and 5 months for retreatment cases	No	n/a	n/a	Other		n/a	Other (record in col N)	n/a	315	n/s	n/s	n/s	n/s	n/s	n/s	n/s	n/s	n/s	n/s	n/s	n/s	n/s	n/s	n/s	n/s	294	n/s	n/s	n/s	n/s	n/s	n/s	n/s	n/s	n/s	n/s	n/s	n/s	n/s	n/s	n/s	n/s	n/s	n/s
EM + DM	24	sub-group: aged 41-60 years	Proportion converted	Smear	During admission smears done on 2 consecutive days every week until conversion was achieved. After discharge, smears were done on 3 consecutive days at the end of 2 and 4 months of treatment for new cases, and at the end of 2, 3 and 5 months for retreatment cases	No	n/a	n/a	Other		n/a	Other (record in col N)	n/a	127	n/s	n/s	n/s	n/s	n/s	n/s	n/s	n/s	n/s	n/s	n/s	n/s	n/s	n/s	n/s	n/s	110	n/s	n/s	n/s	n/s	n/s	n/s	n/s	n/s	n/s	n/s	n/s	n/s	n/s	n/s	n/s	n/s	n/s	n/s
EM + CC	24	sub-group: aged ≥60 years	Proportion converted	Smear	During admission smears done on 2 consecutive days every week until conversion was achieved. After discharge, smears were done on 3 consecutive days at the end of 2 and 4 months of treatment for new cases, and at the end of 2, 3 and 5 months for retreatment cases	No	n/a	n/a	Other		n/a	Other (record in col N)	n/a	29	n/s	n/s	n/s	n/s	n/s	n/s	n/s	n/s	n/s	n/s	n/s	n/s	n/s	n/s	n/s	n/s	20	n/s	n/s	n/s	n/s	n/s	n/s	n/s	n/s	n/s	n/s	n/s	n/s	n/s	n/s	n/s	n/s	n/s	n/s
EM + CC	24	sub-group: male	Proportion converted	Smear	During admission smears done on 2 consecutive days every week until conversion was achieved. After discharge, smears were done on 3 consecutive days at the end of 2 and 4 months of treatment for new cases, and at the end of 2, 3 and 5 months for retreatment cases	No	n/a	n/a	Other		n/a	Other (record in col N)	n/a	323	n/s	n/s	n/s	n/s	n/s	n/s	n/s	n/s	n/s	n/s	n/s	n/s	n/s	n/s	n/s	n/s	292	n/s	n/s	n/s	n/s	n/s	n/s	n/s	n/s	n/s	n/s	n/s	n/s	n/s	n/s	n/s	n/s	n/s	n/s
EM + DM	24	sub-group: female	Proportion converted	Smear	During admission smears done on 2 consecutive days every week until conversion was achieved. After discharge, smears were done on 3 consecutive days at the end of 2 and 4 months of treatment for new cases, and at the end of 2, 3 and 5 months for retreatment cases	No	n/a	n/a	Other		n/a	Other (record in col N)	n/a	191	n/s	n/s	n/s	n/s	n/s	n/s	n/s	n/s	n/s	n/s	n/s	n/s	n/s	n/s	n/s	n/s	170	n/s	n/s	n/s	n/s	n/s	n/s	n/s	n/s	n/s	n/s	n/s	n/s	n/s	n/s	n/s	n/s	n/s	n/s
EM + DM	24	sub-group: saudi	Proportion converted	Smear	During admission smears done on 2 consecutive days every week until conversion was achieved. After discharge, smears were done on 3 consecutive days at the end of 2 and 4 months of treatment for new cases, and at the end of 2, 3 and 5 months for retreatment cases	No	n/a	n/a	Other		n/a	Other (record in col N)	n/a	156	n/s	n/s	n/s	n/s	n/s	n/s	n/s	n/s	n/s	n/s	n/s	n/s	n/s	n/s	n/s	n/s	138	n/s	n/s	n/s	n/s	n/s	n/s	n/s	n/s	n/s	n/s	n/s	n/s	n/s	n/s	n/s	n/s	n/s	n/s
EM + CC	24	sub-group: non-saudi	Proportion converted	Smear	During admission smears done on 2 consecutive days every week until conversion was achieved. After discharge, smears were done on 3 consecutive days at the end of 2 and 4 months of treatment for new cases, and at the end of 2, 3 and 5 months for retreatment cases	No	n/a	n/a	Other		n/a	Other (record in col N)	n/a	358	n/s	n/s	n/s	n/s	n/s	n/s	n/s	n/s	n/s	n/s	n/s	n/s	n/s	n/s	n/s	n/s	324	n/s	n/s	n/s	n/s	n/s	n/s	n/s	n/s	n/s	n/s	n/s	n/s	n/s	n/s	n/s	n/s	n/s	n/s
NM/MB	24	sub-group: previous TB tx	Proportion converted	Smear	During admission smears done on 2 consecutive days every week until conversion was achieved. After discharge, smears were done on 3 consecutive days at the end of 2 and 4 months of treatment for new cases, and at the end of 2, 3 and 5 months for retreatment cases	No	n/a	n/a	Other		n/a	Other (record in col N)	n/a	15	n/s	n/s	n/s	n/s	n/s	n/s	n/s	n/s	n/s	n/s	n/s	n/s	n/s	n/s	n/s	n/s	15	n/s	n/s	n/s	n/s	n/s	n/s	n/s	n/s	n/s	n/s	n/s	n/s	n/s	n/s	n/s	n/s	n/s	n/s
NM/MB	24	sub-group: no previous tb tx	Proportion converted	Smear	During admission smears done on 2 consecutive days every week until conversion was achieved. After discharge, smears were done on 3 consecutive days at the end of 2 and 4 months of treatment for new cases, and at the end of 2, 3 and 5 months for retreatment cases	No	n/a	n/a	Other		n/a	Other (record in col N)	n/a	499	n/s	n/s	n/s	n/s	n/s	n/s	n/s	n/s	n/s	n/s	n/s	n/s	n/s	n/s	n/s	n/s	447	n/s	n/s	n/s	n/s	n/s	n/s	n/s	n/s	n/s	n/s	n/s	n/s	n/s	n/s	n/s	n/s	n/s	n/s
NM/MB	24	sub-group: diabetes	Proportion converted	Smear	During admission smears done on 2 consecutive days every week until conversion was achieved. After discharge, smears were done on 3 consecutive days at the end of 2 and 4 months of treatment for new cases, and at the end of 2, 3 and 5 months for retreatment cases	No	n/a	n/a	Other		n/a	Other (record in col N)	n/a	126	n/s	n/s	n/s	n/s	n/s	n/s	n/s	n/s	n/s	n/s	n/s	n/s	n/s	n/s	n/s	n/s	109	n/s	n/s	n/s	n/s	n/s	n/s	n/s	n/s	n/s	n/s	n/s	n/s	n/s	n/s	n/s	n/s	n/s	n/s
NM/MB	24	sub-group: no diabetes	Proportion converted	Smear	During admission smears done on 2 consecutive days every week until conversion was achieved. After discharge, smears were done on 3 consecutive days at the end of 2 and 4 months of treatment for new cases, and at the end of 2, 3 and 5 months for retreatment cases	No	n/a	n/a	Other		n/a	Other (record in col N)	n/a	388	n/s	n/s	n/s	n/s	n/s	n/s	n/s	n/s	n/s	n/s	n/s	n/s	n/s	n/s	n/s	n/s	355	n/s	n/s	n/s	n/s	n/s	n/s	n/s	n/s	n/s	n/s	n/s	n/s	n/s	n/s	n/s	n/s	n/s	n/s
NM/MB	24	sub-group few bacilli smear	Proportion converted	Smear	During admission smears done on 2 consecutive days every week until conversion was achieved. After discharge, smears were done on 3 consecutive days at the end of 2 and 4 months of treatment for new cases, and at the end of 2, 3 and 5 months for retreatment cases	No	n/a	n/a	Other		n/a	Other (record in col N)	n/a	71	n/s	n/s	n/s	n/s	n/s	n/s	n/s	n/s	n/s	n/s	n/s	n/s	n/s	n/s	n/s	n/s	69	n/s	n/s	n/s	n/s	n/s	n/s	n/s	n/s	n/s	n/s	n/s	n/s	n/s	n/s	n/s	n/s	n/s	n/s
NM/MB	24	sub-group: less numerous bacilli smear	Proportion converted	Smear	During admission smears done on 2 consecutive days every week until conversion was achieved. After discharge, smears were done on 3 consecutive days at the end of 2 and 4 months of treatment for new cases, and at the end of 2, 3 and 5 months for retreatment cases	No	n/a	n/a	Other		n/a	Other (record in col N)	n/a	158	n/s	n/s	n/s	n/s	n/s	n/s	n/s	n/s	n/s	n/s	n/s	n/s	n/s	n/s	n/s	n/s	154	n/s	n/s	n/s	n/s	n/s	n/s	n/s	n/s	n/s	n/s	n/s	n/s	n/s	n/s	n/s	n/s	n/s	n/s
NM/MB	24	sub-group: numerous bacilli smear	Proportion converted	Smear	During admission smears done on 2 consecutive days every week until conversion was achieved. After discharge, smears were done on 3 consecutive days at the end of 2 and 4 months of treatment for new cases, and at the end of 2, 3 and 5 months for retreatment cases	No	n/a	n/a	Other		n/a	Other (record in col N)	n/a	285	n/s	n/s	n/s	n/s	n/s	n/s	n/s	n/s	n/s	n/s	n/s	n/s	n/s	n/s	n/s	n/s	239	n/s	n/s	n/s	n/s	n/s	n/s	n/s	n/s	n/s	n/s	n/s	n/s	n/s	n/s	n/s	n/s	n/s	n/s
HT	24	sub-group: resistance to any drug	Proportion converted	Smear	During admission smears done on 2 consecutive days every week until conversion was achieved. After discharge, smears were done on 3 consecutive days at the end of 2 and 4 months of treatment for new cases, and at the end of 2, 3 and 5 months for retreatment cases	No	n/a	n/a	Other		n/a	Other (record in col N)	n/a	80	n/s	n/s	n/s	n/s	n/s	n/s	n/s	n/s	n/s	n/s	n/s	n/s	n/s	n/s	n/s	n/s	71	n/s	n/s	n/s	n/s	n/s	n/s	n/s	n/s	n/s	n/s	n/s	n/s	n/s	n/s	n/s	n/s	n/s	n/s
HT	24	sub-group: no resistance to any drug	Proportion converted	Smear	During admission smears done on 2 consecutive days every week until conversion was achieved. After discharge, smears were done on 3 consecutive days at the end of 2 and 4 months of treatment for new cases, and at the end of 2, 3 and 5 months for retreatment cases	No	n/a	n/a	Other		n/a	Other (record in col N)	n/a	434	n/s	n/s	n/s	n/s	n/s	n/s	n/s	n/s	n/s	n/s	n/s	n/s	n/s	n/s	n/s	n/s	391	n/s	n/s	n/s	n/s	n/s	n/s	n/s	n/s	n/s	n/s	n/s	n/s	n/s	n/s	n/s	n/s	n/s	n/s
HT	24	sub-group: MDR	Proportion converted	Smear	During admission smears done on 2 consecutive days every week until conversion was achieved. After discharge, smears were done on 3 consecutive days at the end of 2 and 4 months of treatment for new cases, and at the end of 2, 3 and 5 months for retreatment cases	No	n/a	n/a	Other		n/a	Other (record in col N)	n/a	10	n/s	n/s	n/s	n/s	n/s	n/s	n/s	n/s	n/s	n/s	n/s	n/s	n/s	n/s	n/s	n/s	2	n/s	n/s	n/s	n/s	n/s	n/s	n/s	n/s	n/s	n/s	n/s	n/s	n/s	n/s	n/s	n/s	n/s	n/s
HT	24	sub-group: no MDR	Proportion converted	Smear	During admission smears done on 2 consecutive days every week until conversion was achieved. After discharge, smears were done on 3 consecutive days at the end of 2 and 4 months of treatment for new cases, and at the end of 2, 3 and 5 months for retreatment cases	No	n/a	n/a	Other		n/a	Other (record in col N)	n/a	504	n/s	n/s	n/s	n/s	n/s	n/s	n/s	n/s	n/s	n/s	n/s	n/s	n/s	n/s	n/s	n/s	50	n/s	n/s	n/s	n/s	n/s	n/s	n/s	n/s	n/s	n/s	n/s	n/s	n/s	n/s	n/s	n/s	n/s	n/s
HT	24	sub-group: bilateral CXR lesion	Proportion converted	Smear	During admission smears done on 2 consecutive days every week until conversion was achieved. After discharge, smears were done on 3 consecutive days at the end of 2 and 4 months of treatment for new cases, and at the end of 2, 3 and 5 months for retreatment cases	No	n/a	n/a	Other		n/a	Other (record in col N)	n/a	248	n/s	n/s	n/s	n/s	n/s	n/s	n/s	n/s	n/s	n/s	n/s	n/s	n/s	n/s	n/s	n/s	213	n/s	n/s	n/s	n/s	n/s	n/s	n/s	n/s	n/s	n/s	n/s	n/s	n/s	n/s	n/s	n/s	n/s	n/s
SS	24	sub-group: unilateral CXR lesion	Proportion converted	Smear	During admission smears done on 2 consecutive days every week until conversion was achieved. After discharge, smears were done on 3 consecutive days at the end of 2 and 4 months of treatment for new cases, and at the end of 2, 3 and 5 months for retreatment cases	No	n/a	n/a	Other		n/a	Other (record in col N)	n/a	266	n/s	n/s	n/s	n/s	n/s	n/s	n/s	n/s	n/s	n/s	n/s	n/s	n/s	n/s	n/s	n/s	249	n/s	n/s	n/s	n/s	n/s	n/s	n/s	n/s	n/s	n/s	n/s	n/s	n/s	n/s	n/s	n/s	n/s	n/s
SS	24	sub-group: no CXR cavity	Proportion converted	Smear	During admission smears done on 2 consecutive days every week until conversion was achieved. After discharge, smears were done on 3 consecutive days at the end of 2 and 4 months of treatment for new cases, and at the end of 2, 3 and 5 months for retreatment cases	No	n/a	n/a	Other		n/a	Other (record in col N)	n/a	304	n/s	n/s	n/s	n/s	n/s	n/s	n/s	n/s	n/s	n/s	n/s	n/s	n/s	n/s	n/s	n/s	282	n/s	n/s	n/s	n/s	n/s	n/s	n/s	n/s	n/s	n/s	n/s	n/s	n/s	n/s	n/s	n/s	n/s	n/s
SS	24	sub-group: single CXR cavity	Proportion converted	Smear	During admission smears done on 2 consecutive days every week until conversion was achieved. After discharge, smears were done on 3 consecutive days at the end of 2 and 4 months of treatment for new cases, and at the end of 2, 3 and 5 months for retreatment cases	No	n/a	n/a	Other		n/a	Other (record in col N)	n/a	142	n/s	n/s	n/s	n/s	n/s	n/s	n/s	n/s	n/s	n/s	n/s	n/s	n/s	n/s	n/s	n/s	129	n/s	n/s	n/s	n/s	n/s	n/s	n/s	n/s	n/s	n/s	n/s	n/s	n/s	n/s	n/s	n/s	n/s	n/s
SS	24	sub-group: multiple CXR cavity	Proportion converted	Smear	During admission smears done on 2 consecutive days every week until conversion was achieved. After discharge, smears were done on 3 consecutive days at the end of 2 and 4 months of treatment for new cases, and at the end of 2, 3 and 5 months for retreatment cases	No	n/a	n/a	Other		n/a	Other (record in col N)	n/a	68	n/s	n/s	n/s	n/s	n/s	n/s	n/s	n/s	n/s	n/s	n/s	n/s	n/s	n/s	n/s	n/s	51	n/s	n/s	n/s	n/s	n/s	n/s	n/s	n/s	n/s	n/s	n/s	n/s	n/s	n/s	n/s	n/s	n/s	n/s
SS	24	sub-group: any CXR cavity	Proportion converted	Smear	During admission smears done on 2 consecutive days every week until conversion was achieved. After discharge, smears were done on 3 consecutive days at the end of 2 and 4 months of treatment for new cases, and at the end of 2, 3 and 5 months for retreatment cases	No	n/a	n/a	Other		n/a	Other (record in col N)	n/a	210	n/s	n/s	n/s	n/s	n/s	n/s	n/s	n/s	n/s	n/s	n/s	n/s	n/s	n/s	n/s	n/s	180	n/s	n/s	n/s	n/s	n/s	n/s	n/s	n/s	n/s	n/s	n/s	n/s	n/s	n/s	n/s	n/s	n/s	n/s
SS	27	sub-group: using MGIT culture	Proportion converted	Liquid culture	Bi-weekly sputum specimens obtained and cultured by both systems up to week 16 after initiation of anti-tb therapy.	No	n/a	n/a	Other		n/a	Other (record in col N)	n/a	n/s	n/s	n/s	n/s	61	4	n/s	n/s	n/s	n/s	n/s	n/s	61	18	n/s	n/s	61	53	n/s	n/s	61	59	n/s	n/s	61	61	n/s	n/s	n/s	n/s	n/s	n/s	61	60	n/s	n/s
SS	27	sub-group: using solid medium	Proportion converted	Solid culture	Bi-weekly sputum specimens obtained and cultured by both systems up to week 16 after initiation of anti-tb therapy.	No	n/a	n/a	Other		n/a	Other (record in col N)	n/a	n/s	n/s	n/s	n/s	61	22	n/s	n/s	n/s	n/s	n/s	n/s	61	34	n/s	n/s	61	55	n/s	n/s	61	60	n/s	n/s	61	61	n/s	n/s	n/s	n/s	n/s	n/s	0	n/a	n/s	n/s
DM	25	Overall	Proportion converted	Smear	No	NS	NA	NA	NA	NA	NA	NA	NA	NA	NA	NA	NA	NA	NA	NA	NA	NA	NA	NA	NA	NA	NA	NA	NA	339	309	0.91	NS	NA	NA	NA	NA	NA	NA	NA	NA	NA	NA	NA	NA	NA	NA	NA	NA
JO	25	sub-group: Smokers	Proportion converted	Smear	No	NS	NA	NA	NA	NA	NA	NA	NA	NA	NA	NA	NA	NA	NA	NA	NA	NA	NA	NA	NA	NA	NA	NA	NA	183	162	0.89	NS	NA	NA	NA	NA	NA	NA	NA	NA	NA	NA	NA	NA	NA	NA	NA	NA
EM + JO	25	sub-group: Non-smokers	Proportion converted	Smear	No	NS	NA	NA	NA	NA	NA	NA	NA	NA	NA	NA	NA	NA	NA	NA	NA	NA	NA	NA	NA	NA	NA	NA	NA	156	147	0.94	NS	NA	NA	NA	NA	NA	NA	NA	NA	NA	NA	NA	NA	NA	NA	NA	NA
EM + JO	26	Overall	Proportion converted	Liquid culture	Sputum smears done at month 1, 2, 4 and 6 after TB treatment started	NS	NA	NA	NA	NA	NA	NA	NA	NA	NA	NA	NA	NA	NA	NA	NA	NA	NA	NA	NA	95	59	0.621	NS	95	69	0.726	NS	NA	NA	NA	NA	NA	NA	NA	NA	NA	NA	NA	NA	NA	NA	NA	NA
EM + JO	26	Male	Proportion converted	Liquid culture	Sputum smears done at month 1, 2, 4 and 6 after TB treatment started	NS	NA	NA	NA	NA	NA	NA	NA	NA	NA	NA	NA	NA	NA	NA	NA	NA	NA	NA	NA	77	50	0.649	NS	77	59	0.766	NS	NA	NA	NA	NA	NA	NA	NA	NA	NA	NA	NA	NA	NA	NA	NA	NA
EM + JO	26	Female	Proportion converted	Liquid culture	Sputum smears done at month 1, 2, 4 and 6 after TB treatment started	NS	NA	NA	NA	NA	NA	NA	NA	NA	NA	NA	NA	NA	NA	NA	NA	NA	NA	NA	NA	18	9	0.5	NS	18	10	0.556	NS	NA	NA	NA	NA	NA	NA	NA	NA	NA	NA	NA	NA	NA	NA	NA	NA
EM + JO	32	Overall (smear)	Time to conversion	Smear	Sputum smear done monthly in routine programme	NS	Unclear	306	Mean	Days	59.4	Standard deviation	32.2	NA	NA	NA	NA	NA	NA	NA	NA	NA	NA	NA	NA	NA	NA	NA	NA	NA	NA	NA	NA	NA	NA	NA	NA	NA	NA	NA	NA	NA	NA	NA	NA	NA	NA	NA	NA
EM + JO	32	Overall (culture)	Time to conversion	Other	Solid and liquid culture	NS	Unclear	306	Mean	days	57.1	Standard deviation	29.9	NA	NA	NA	NA	NA	NA	NA	NA	NA	NA	NA	NA	NA	NA	NA	NA	NA	NA	NA	NA	NA	NA	NA	NA	NA	NA	NA	NA	NA	NA	NA	NA	NA	NA	NA	NA
0	66	Overall	Proportion converted	Smear	n/a	none	n/a	n/a	n/a	n/a	n/a	n/a	n/a	n/a	n/a	n/a	n/a	n/a	n/a	n/a	n/a	n/a	n/a	n/a	n/a	n/a	n/a	n/a	n/a	148	108	73	not reported	n/a	n/a	n/a	n/a	n/a	n/a	n/a	n/a	n/a	n/a	n/a	n/a	n/a	n/a	n/a	n/a
SS	66	Overall	Proportion converted	Solid culture	n/a	none	n/a	n/a	n/a	n/a	n/a	n/a	n/a	n/a	n/a	n/a	n/a	n/a	n/a	n/a	n/a	n/a	n/a	n/a	n/a	n/a	n/a	n/a	n/a	148	115	77.7	not reported	n/a	n/a	n/a	n/a	n/a	n/a	n/a	n/a	n/a	n/a	n/a	n/a	n/a	n/a	n/a	n/a
EM + DM	13	Overall	Proportion converted	Solid culture	N/A	Patient, clinicians and laboratory staff blinded to treatment status	N/A	N/A	N/A	N/A	N/A	N/A	N/A	68	2	2.9	N/A	66	2	3	N/A	66	11	16.7	N/A	65	20	30.8	N/A	61	45	73.8	N/A	N/A	N/A	N/A	N/A	N/A	N/A	N/A	N/A	N/A	N/A	N/A	N/A	N/A	N/A	N/A	N/A
EM + DM	13	Overall	Proportion converted	Solid culture	N/A	all were blinded	N/A	N/A	N/A	N/A	N/A	N/A	N/A	N/A	N/A	N/A	N/A	N/A	N/A	N/A	N/A	N/A	N/A	N/A	N/A	N/A	N/A	N/A	N/A	N/A	N/A	N/A	N/A	N/A	N/A	N/A	N/A	N/A	N/A	N/A	N/A	N/A	N/A	N/A	N/A	N/A	N/A	N/A	N/A
EM + DM	13	Overall	Proportion converted	Solid culture	N/A	all were blinded	N/A	N/A	N/A	N/A	N/A	N/A	N/A	N/A	N/A	N/A	N/A	N/A	N/A	N/A	N/A	N/A	N/A	N/A	N/A	N/A	N/A	N/A	N/A	N/A	N/A	N/A	N/A	N/A	N/A	N/A	N/A	N/A	N/A	N/A	N/A	N/A	N/A	N/A	N/A	N/A	N/A	N/A	N/A
EM + DM	13	Overall	Proportion converted	Solid culture	N/A	all were blinded	N/A	N/A	N/A	N/A	N/A	N/A	N/A	N/A	N/A	N/A	N/A	N/A	N/A	N/A	N/A	N/A	N/A	N/A	N/A	N/A	N/A	N/A	N/A	N/A	N/A	N/A	N/A	N/A	N/A	N/A	N/A	N/A	N/A	N/A	N/A	N/A	N/A	N/A	N/A	N/A	N/A	N/A	N/A
EM + DM	13	Overall	Time to conversion	Solid culture	N/A	all were blinded	2	72	Median	Days	48.5	IQR	41.0-56.0	N/A	N/A	N/A	N/A	N/A	N/A	N/A	N/A	N/A	N/A	N/A	N/A	N/A	N/A	N/A	N/A	N/A	N/A	N/A	N/A	N/A	N/A	N/A	N/A	N/A	N/A	N/A	N/A	N/A	N/A	N/A	N/A	N/A	N/A	N/A	N/A
EM + CC	9	Subgroup: Received SRL 172 and DOTS	Proportion converted	Smear	N/A	Patient, radiologists and laboratory (clinicians not blinded)	N/A	N/A	N/A	N/A	N/A	N/A	N/A	N/A	N/A	N/A	N/A	N/A	N/A	N/A	N/A	N/A	N/A	N/A	N/A	12	12	100	N/A	12	12	100	N/A	N/A	N/A	N/A	N/A	12	12	100	N/A	N/A	N/A	N/A	N/A	N/A	N/A	N/A	N/A
EM + CC	9	Subgroup: DOTS Only	Proportion converted	Smear	N/A	Patient, radiologists and laboratory (clinicians not blinded)	N/A	N/A	N/A	N/A	N/A	N/A	N/A	N/A	N/A	N/A	N/A	N/A	N/A	N/A	N/A	N/A	N/A	N/A	N/A	10	6	60	N/A	10	6	60	N/A	N/A	N/A	N/A	N/A	10	10	100	N/A	N/A	N/A	N/A	N/A	N/A	N/A	N/A	N/A
EM + CC	9	Subgroup: Received SRL 172 and DOTS	Proportion converted	Solid culture	N/A	Patient, radiologists and laboratory (clinicians not blinded)	N/A	N/A	N/A	N/A	N/A	N/A	N/A	N/A	N/A	N/A	N/A	N/A	N/A	N/A	N/A	N/A	N/A	N/A	N/A	12	10	83.3	N/A	12	11	91.7	N/A	N/A	N/A	N/A	N/A	12	12	100	N/A	N/A	N/A	N/A	N/A	N/A	N/A	N/A	N/A
EM + CC	9	Subgroup: Received DOTS Only	Proportion converted	Solid culture	N/A	Patient, radiologists and laboratory (clinicians not blinded)	N/A	N/A	N/A	N/A	N/A	N/A	N/A	N/A	N/A	N/A	N/A	N/A	N/A	N/A	N/A	N/A	N/A	N/A	N/A	10	4	40	N/A	10	5	50	N/A	N/A	N/A	N/A	N/A	10	10	100	N/A	N/A	N/A	N/A	N/A	N/A	N/A	N/A	N/A
EM + CC	8	Subgroup: Received HRZE first 2 months	Proportion converted	Other	Solid culture	Unblinded	N/A	N/A	N/A	N/A	N/A	N/A	N/A	N/A	N/A	N/A	N/A	N/A	N/A	N/A	N/A	N/A	N/A	N/A	N/A	N/A	N/A	N/A	N/A	92	85	92.4	N/A	N/A	N/A	N/A	N/A	N/A	N/A	N/A	N/A	N/A	N/A	N/A	N/A	N/A	N/A	N/A	N/A
EM + CC	8	Subgroup: Received HRZE first 2 months	Proportion converted	Other	Liquid culture	Unblinded	N/A	N/A	N/A	N/A	N/A	N/A	N/A	N/A	N/A	N/A	N/A	N/A	N/A	N/A	N/A	N/A	N/A	N/A	N/A	N/A	N/A	N/A	N/A	133	108	81.2	N/A	N/A	N/A	N/A	N/A	N/A	N/A	N/A	N/A	N/A	N/A	N/A	N/A	N/A	N/A	N/A	N/A
EM + CC	8	Subgroup: Received HRZE first 2 months	Proportion converted	Other	Combined solid and liquid culture	Unblinded	N/A	N/A	N/A	N/A	N/A	N/A	N/A	N/A	N/A	N/A	N/A	N/A	N/A	N/A	N/A	N/A	N/A	N/A	N/A	N/A	N/A	N/A	N/A	219	187	85.4	N/A	N/A	N/A	N/A	N/A	N/A	N/A	N/A	N/A	N/A	N/A	N/A	N/A	N/A	N/A	N/A	N/A
EM + DM	38	Received 10mg/kg rifampicin as part of HRZE	Proportion converted	Solid culture	N/A	Laboratory staff blinded	N/A	N/A	N/A	N/A	N/A	N/A	N/A	N/A	N/A	N/A	N/A	N/A	N/A	N/A	N/A	N/A	N/A	N/A	N/A	N/A	N/A	N/A	N/A	92	69	75	N/A	N/A	N/A	N/A	N/A	N/A	N/A	N/A	N/A	N/A	N/A	N/A	N/A	N/A	N/A	N/A	N/A
EM + DM	39	overall	Proportion converted	Solid culture	N/A	Blinded	N/A	N/A	N/A	N/A	N/A	N/A	N/A	N/A	N/A	N/A	N/A	N/A	N/A	N/A	N/A	N/A	N/A	N/A	N/A	N/A	N/A	N/A	N/A	52	37	71.2	N/A	N/A	N/A	N/A	N/A	49	47	95.9	N/A	N/A	N/A	N/A	N/A	47	46	97.9	N/A
EM + DM	10	overall	Proportion converted	Smear	N/A	lab staff were blinded	N/A	N/A	N/A	N/A	N/A	N/A	N/A	N/A	N/A	N/A	N/A	N/A	N/A	N/A	N/A	N/A	N/A	N/A	N/A	N/A	N/A	N/A	N/A	N/A	N/A	65	N/A	N/A	N/A	N/A	N/A	N/A	N/A	N/A	N/A	N/A	N/A	N/A	N/A	N/A	N/A	N/A	N/A
NM/MB	33	"Other" drug-resistant	Time to conversion	Smear	Not quite time to conversion. It is time to first of three consectutive negative smears	unclear	not described	12	mean	days	48	Standard Error	34.3	N/A	N/A	N/A	N/A	N/A	N/A	N/A	N/A	N/A	N/A	N/A	N/A	N/A	N/A	N/A	N/A	N/A	N/A	N/A	N/A	N/A	N/A	N/A	N/A	N/A	N/A	N/A	N/A	N/A	N/A	N/A	N/A	N/A	N/A	N/A	N/A
NM/MB	33	"Other" drug-resistant	Time to conversion	Culture (doesn't say which type)	Not quite time to conversion. It is time to first of three consectutive negative cultures All expectorated and induced sputum specimens obtained by the microbiology laboratory for AFB smear and culture were decontaminated with sodium hydroxide in combination with N-acetyl-L-cysteine and processed in a standard manner [18]. The Ziehl-Neelsen stain was used throughout the study. All smear-positive …	unclear	not described	11	mean	days	40	Standard Error	5.9	N/A	N/A	N/A	N/A	N/A	N/A	N/A	N/A	N/A	N/A	N/A	N/A	N/A	N/A	N/A	N/A	N/A	N/A	N/A	N/A	N/A	N/A	N/A	N/A	N/A	N/A	N/A	N/A	N/A	N/A	N/A	N/A	N/A	N/A	N/A	N/A
NM/MB	34	Overall	Time to conversion	Smear	Measured both time to first negative and time to third negative smear	unclear	"Were observed until smear conversion"	32	mean	days	45.9 (mean time to third -ve test)	Standard deviation	27.9 (SD time to third -ve test)	N/A	N/A	N/A	N/A	N/A	N/A	N/A	N/A	N/A	N/A	N/A	N/A	N/A	N/A	N/A	N/A	N/A	N/A	N/A	N/A	N/A	N/A	N/A	N/A	N/A	N/A	N/A	N/A	N/A	N/A	N/A	N/A	N/A	N/A	N/A	N/A
NM/MB	34	Prospective cohort	Time to conversion	Smear	Measured both time to first negative and time to third negative smear	unclear	"Were observed until smear conversion"	14	mean	days	35.9 - 6.6 days (mean time to third -ve test - mean time between 1st and 3rd -ve)	Standard deviation	20.9 (time to third) 3.5 (time between 1st and 3rd)	N/A	N/A	N/A	N/A	N/A	N/A	N/A	N/A	N/A	N/A	N/A	N/A	N/A	N/A	N/A	N/A	N/A	N/A	N/A	N/A	N/A	N/A	N/A	N/A	N/A	N/A	N/A	N/A	N/A	N/A	N/A	N/A	N/A	N/A	N/A	N/A
NM/MB	34	Retrospective cohort	Time to conversion	Smear	Measured both time to first negative and time to third negative smear	unclear	"Were observed until smear conversion"	18	mean	days	53.7 - 10.6 days (mean time to third -ve test - mean time between 1st and 3rd -ve)	Standard deviation	30.6 (time to third) 3.7 (time between 1st and 3rd)	N/A	N/A	N/A	N/A	N/A	N/A	N/A	N/A	N/A	N/A	N/A	N/A	N/A	N/A	N/A	N/A	N/A	N/A	N/A	N/A	N/A	N/A	N/A	N/A	N/A	N/A	N/A	N/A	N/A	N/A	N/A	N/A	N/A	N/A	N/A	N/A
0	14	Overall group- modified intention to treat group	Time to conversion	Liquid culture	Defined as two consecutive negative liquid cultures from sputum samples that were collected at least 25 days apart and were not followed by confirmed positive cultures	Double blinded	28	66	Median	Days	125	Other (record in col N)	Not stated	N/A	N/A	N/A	N/A	N/A	N/A	N/A	N/A	N/A	N/A	N/A	N/A	N/A	N/A	N/A	N/A	N/A	N/A	N/A	N/A	N/A	N/A	N/A	N/A	N/A	N/A	N/A	N/A	N/A	N/A	N/A	N/A	66	38	58	N/A
0	15	Overall control group	Proportion converted	Solid culture	LJ culture	Microbiologist blinded	2	45	Median	Weeks	5.9	95% confidence interval	5.0-6.9	N/A	N/A	N/A	N/A	N/A	N/A	N/A	N/A	N/A	N/A	N/A	N/A	N/A	N/A	N/A	N/A	45	41	91.1	Not stated	N/A	N/A	N/A	N/A	N/A	N/A	N/A	N/A	N/A	N/A	N/A	N/A	N/A	N/A	N/A	N/A
0	15	Overall control group	Proportion converted	Liquid culture	MGIT culture	Microbiologist blinded	2	36	Median	Weeks	7	95% confidence intervla	5.9-8.4	N/A	N/A	N/A	N/A	N/A	N/A	N/A	N/A	N/A	N/A	N/A	N/A	N/A	N/A	N/A	N/A	36	26	72.2	Not stated	N/A	N/A	N/A	N/A	N/A	N/A	N/A	N/A	N/A	N/A	N/A	N/A	N/A	N/A	N/A	N/A
0	18	Overall control group	Time to conversion	Smear		None	6	81	Mean	Months	1.8	Range	1-4 months	N/A	N/A	N/A	N/A	N/A	N/A	N/A	N/A	N/A	N/A	N/A	N/A	N/A	N/A	N/A	N/A	N/A	N/A	N/A	N/A	N/A	N/A	N/A	N/A	N/A	N/A	N/A	N/A	N/A	N/A	N/A	N/A	N/A	N/A	N/A	N/A
0	18	Control group with HIV	Time to conversion	Smear		None	6	51	Mean	Months	1.6	Range	1-3 months	N/A	N/A	N/A	N/A	N/A	N/A	N/A	N/A	N/A	N/A	N/A	N/A	N/A	N/A	N/A	N/A	N/A	N/A	N/A	N/A	N/A	N/A	N/A	N/A	N/A	N/A	N/A	N/A	N/A	N/A	N/A	N/A	N/A	N/A	N/A	N/A
HT	18	Control group HIV negative	Time to conversion	Smear		None	6	30	Mean	Months	2	Range	1-4 months	N/A	N/A	N/A	N/A	N/A	N/A	N/A	N/A	N/A	N/A	N/A	N/A	N/A	N/A	N/A	N/A	N/A	N/A	N/A	N/A	N/A	N/A	N/A	N/A	N/A	N/A	N/A	N/A	N/A	N/A	N/A	N/A	N/A	N/A	N/A	N/A
HT	18	Overall control group	Time to conversion	Culture (doesn't say which type)		None	6	81	Mean	Months	1.8	Range	1-4 months	N/A	N/A	N/A	N/A	N/A	N/A	N/A	N/A	N/A	N/A	N/A	N/A	N/A	N/A	N/A	N/A	N/A	N/A	N/A	N/A	N/A	N/A	N/A	N/A	N/A	N/A	N/A	N/A	N/A	N/A	N/A	N/A	81	81	100	N/A
HT	18	Control group with HIV	Time to conversion	Culture (doesn't say which type)		None	6	51	Mean	Months	1.8	Range	1-4 months	N/A	N/A	N/A	N/A	N/A	N/A	N/A	N/A	N/A	N/A	N/A	N/A	N/A	N/A	N/A	N/A	N/A	N/A	N/A	N/A	N/A	N/A	N/A	N/A	N/A	N/A	N/A	N/A	N/A	N/A	N/A	N/A	51	51	100	N/A
HT	18	Control group HIV negative	Time to conversion	Culture (doesn't say which type)		None	6	30	Mean	Months	1.7	Range	1-3 months	N/A	N/A	N/A	N/A	N/A	N/A	N/A	N/A	N/A	N/A	N/A	N/A	N/A	N/A	N/A	N/A	N/A	N/A	N/A	N/A	N/A	N/A	N/A	N/A	N/A	N/A	N/A	N/A	N/A	N/A	N/A	N/A	30	30	100	N/A
HT	19	Control group	Proportion converted	Solid culture		Double blinded	N/A	N/A	N/A	N/A	N/A	N/A	N/A	N/A	N/A	N/A	N/A	N/A	N/A	N/A	N/A	N/A	N/A	N/A	N/A	47	14	30	N/A	47	40	85	N/A	N/A	N/A	N/A	N/A	N/A	N/A	N/A	N/A	N/A	N/A	N/A	N/A	N/A	N/A	N/A	N/A
HT	20	Control group (primary analysis)	Proportion converted	Culture (doesn't say which type)	Tested with liquid and solid medium	Double blinded	2	N/A	N/A	N/A	N/A	N/A	N/A	N/A	N/A	N/A	N/A	N/A	N/A	N/A	N/A	N/A	N/A	N/A	N/A	N/A	N/A	N/A	N/A	164	90	54.9	N/A	N/A	N/A	N/A	N/A	N/A	N/A	N/A	N/A	N/A	N/A	N/A	N/A	N/A	N/A	N/A	N/A
HT	20	Control group (African Sites)	Proportion converted	Culture (doesn't say which type)	Tested with liquid and solid medium	Double blinded	2	N/A	N/A	N/A	N/A	N/A	N/A	N/A	N/A	N/A	N/A	N/A	N/A	N/A	N/A	N/A	N/A	N/A	N/A	N/A	N/A	N/A	N/A	100	43	43	N/A	N/A	N/A	N/A	N/A	N/A	N/A	N/A	N/A	N/A	N/A	N/A	N/A	N/A	N/A	N/A	N/A
HT	20	Control group (Non-African Sites)	Proportion converted	Culture (doesn't say which type)	Tested with liquid and solid medium	Double blinded	2	N/A	N/A	N/A	N/A	N/A	N/A	N/A	N/A	N/A	N/A	N/A	N/A	N/A	N/A	N/A	N/A	N/A	N/A	N/A	N/A	N/A	N/A	64	47	73.4	N/A	N/A	N/A	N/A	N/A	N/A	N/A	N/A	N/A	N/A	N/A	N/A	N/A	N/A	N/A	N/A	N/A
HT	20	Control group (Liquid medium)	Proportion converted	Liquid culture		Double blinded	2	N/A	N/A	N/A	N/A	N/A	N/A	N/A	N/A	N/A	N/A	N/A	N/A	N/A	N/A	N/A	N/A	N/A	N/A	N/A	N/A	N/A	N/A	164	88	53.7	N/A	N/A	N/A	N/A	N/A	N/A	N/A	N/A	N/A	N/A	N/A	N/A	N/A	N/A	N/A	N/A	N/A
HT	20	Control group (Soild medium)	Proportion converted	Solid culture		Double blinded	2	N/A	N/A	N/A	N/A	N/A	N/A	N/A	N/A	N/A	N/A	N/A	N/A	N/A	N/A	N/A	N/A	N/A	N/A	N/A	N/A	N/A	N/A	164	143	87.2	N/A	N/A	N/A	N/A	N/A	N/A	N/A	N/A	N/A	N/A	N/A	N/A	N/A	N/A	N/A	N/A	N/A
SS	24	RHZE control	Proportion converted	Culture (doesn't say which type)	n/a	no blinding	n/a	0	Other		n/a	Other (record in col N)	n/a	n/a	n/a	n/a	n/a	n/a	n/a	n/a	n/a	n/a	n/a	n/a	n/a	n/a	n/a	n/a	n/a	50	42	84	n/a	n/a	n/a	n/a	n/a	n/a	n/a	n/a	n/a	n/a	n/a	n/a	n/a	n/a	n/a	n/a	n/a
SS	24	RHZE+amikacin+levofloxacin	Proportion converted	Culture (doesn't say which type)	n/a	no blinding	n/a	0	Other		n/a	Other (record in col N)	n/a	n/a	n/a	n/a	n/a	n/a	n/a	n/a	n/a	n/a	n/a	n/a	n/a	n/a	n/a	n/a	n/a	50	49	98	n/a	n/a	n/a	n/a	n/a	n/a	n/a	n/a	n/a	n/a	n/a	n/a	n/a	n/a	n/a	n/a	n/a
SS	114	0-<4 drugs	Time to conversion	Culture (doesn't say which type)	n/a	not described	24	264	median	Months	5 (READ FROM FIG 2)	IQR	5-24 (READ FROM FIG 2)	n/a	n/a	n/a	n/a	n/a	n/a	n/a	n/a	n/a	n/a	n/a	n/a	n/a	n/a	n/a	n/a	n/a	n/a	n/a	n/a	n/a	n/a	n/a	n/a	n/a	n/a	n/a	n/a	n/a	n/a	n/a	n/a	264	144	54.5	n/a
SS	114	4 drugs	Time to conversion	Culture (doesn't say which type)	n/a	not described	24	360	median	Months	3 (READ FROM FIG 2)	IQR	2-5 (READ FROM FIG 2)	n/a	n/a	n/a	n/a	n/a	n/a	n/a	n/a	n/a	n/a	n/a	n/a	n/a	n/a	n/a	n/a	n/a	n/a	n/a	n/a	n/a	n/a	n/a	n/a	n/a	n/a	n/a	n/a	n/a	n/a	n/a	n/a	360	266	73.9	n/a
SS	114	5 drugs	Time to conversion	Culture (doesn't say which type)	n/a	not described	24	342	median	Months	2 (READ FROM FIG 2)	IQR	1.5-4 (READ FROM FIG 2)	n/a	n/a	n/a	n/a	n/a	n/a	n/a	n/a	n/a	n/a	n/a	n/a	n/a	n/a	n/a	n/a	n/a	n/a	n/a	n/a	n/a	n/a	n/a	n/a	n/a	n/a	n/a	n/a	n/a	n/a	n/a	n/a	342	292	85.4	n/a
SS	114	>5 drugs	Time to conversion	Culture (doesn't say which type)	n/a	not described	24	171	median	Months	2 (READ FROM FIG 2)	IQR	1.5-4 (READ FROM FIG 2)	n/a	n/a	n/a	n/a	n/a	n/a	n/a	n/a	n/a	n/a	n/a	n/a	n/a	n/a	n/a	n/a	n/a	n/a	n/a	n/a	n/a	n/a	n/a	n/a	n/a	n/a	n/a	n/a	n/a	n/a	n/a	n/a	171	145	84.8	n/a
SS	345	HZE+rifampin	Proportion converted	solid culture	n/a	laboratory blinded. Dosage blinded. Rifampin vs rifapentine not blinded for care	2	64	median	weeks	5.5 (READ FROM FIG 2)	IQR	2-7.5 (READ FROM FIG 2)	n/a	n/a	n/a	n/a	n/a	n/a	n/a	n/a	n/a	n/a	n/a	n/a	n/a	n/a	n/a	n/a	64	52	81.3	n/a	n/a	n/a	n/a	n/a	n/a	n/a	n/a	n/a	n/a	n/a	n/a	n/a	n/a	n/a	n/a	n/a
0	345	HZE+rifapentine 10mg/kg	Proportion converted	solid culture	n/a	laboratory blinded. Dosage blinded. Rifampin vs rifapentine not blinded for care	2	67	median	weeks	5 (READ FROM FIG 2)	IQR	3-6 (READ FROM FIG 2)	n/a	n/a	n/a	n/a	n/a	n/a	n/a	n/a	n/a	n/a	n/a	n/a	n/a	n/a	n/a	n/a	67	62	92.5	n/a	n/a	n/a	n/a	n/a	n/a	n/a	n/a	n/a	n/a	n/a	n/a	n/a	n/a	n/a	n/a	n/a
0	345	HZE+rifapentine 15mg/kg	Proportion converted	solid culture	n/a	laboratory blinded. Dosage blinded. Rifampin vs rifapentine not blinded for care	2	66	median	weeks	4 (READ FROM FIG 2)	IQR	2-5.5 (READ FROM FIG 2)	n/a	n/a	n/a	n/a	n/a	n/a	n/a	n/a	n/a	n/a	n/a	n/a	n/a	n/a	n/a	n/a	66	59	89.4	n/a	n/a	n/a	n/a	n/a	n/a	n/a	n/a	n/a	n/a	n/a	n/a	n/a	n/a	n/a	n/a	n/a
0	345	HZE+rifapentine 20mg/kg	Proportion converted	solid culture	n/a	laboratory blinded. Dosage blinded. Rifampin vs rifapentine not blinded for care	2	57	median	weeks	4 (READ FROM FIG 2)	IQR	3-6 (READ FROM FIG 2)	n/a	n/a	n/a	n/a	n/a	n/a	n/a	n/a	n/a	n/a	n/a	n/a	n/a	n/a	n/a	n/a	57	54	94.7	n/a	n/a	n/a	n/a	n/a	n/a	n/a	n/a	n/a	n/a	n/a	n/a	n/a	n/a	n/a	n/a	n/a
0	345	HZE+rifampin	Proportion converted	liquid culture	n/a	laboratory blinded. Dosage blinded. Rifampin vs rifapentine not blinded for care	2	64	median	weeks	5.5 (READ FROM FIG 2)	IQR	4-10 (READ FROM FIG 2)	n/a	n/a	n/a	n/a	n/a	n/a	n/a	n/a	n/a	n/a	n/a	n/a	n/a	n/a	n/a	n/a	64	36	56.3	n/a	n/a	n/a	n/a	n/a	n/a	n/a	n/a	n/a	n/a	n/a	n/a	n/a	n/a	n/a	n/a	n/a
0	345	HZE+rifapentine 10mg/kg	Proportion converted	liquid culture	n/a	laboratory blinded. Dosage blinded. Rifampin vs rifapentine not blinded for care	2	67	median	weeks	6 (READ FROM FIG 2)	IQR	4-8 (READ FROM FIG 2)	n/a	n/a	n/a	n/a	n/a	n/a	n/a	n/a	n/a	n/a	n/a	n/a	n/a	n/a	n/a	n/a	67	50	74.6	n/a	n/a	n/a	n/a	n/a	n/a	n/a	n/a	n/a	n/a	n/a	n/a	n/a	n/a	n/a	n/a	n/a
0	345	HZE+rifapentine 15mg/kg	Proportion converted	liquid culture	n/a	laboratory blinded. Dosage blinded. Rifampin vs rifapentine not blinded for care	2	66	median	weeks	6 (READ FROM FIG 2)	IQR	4-8.5 (READ FROM FIG 2)	n/a	n/a	n/a	n/a	n/a	n/a	n/a	n/a	n/a	n/a	n/a	n/a	n/a	n/a	n/a	n/a	66	46	69.7	n/a	n/a	n/a	n/a	n/a	n/a	n/a	n/a	n/a	n/a	n/a	n/a	n/a	n/a	n/a	n/a	n/a
0	345	HZE+rifapentine 20mg/kg	Proportion converted	liquid culture	n/a	laboratory blinded. Dosage blinded. Rifampin vs rifapentine not blinded for care	2	57	median	weeks	6.5 (READ FROM FIG 2)	IQR	4-8 (READ FROM FIG 2)	n/a	n/a	n/a	n/a	n/a	n/a	n/a	n/a	n/a	n/a	n/a	n/a	n/a	n/a	n/a	n/a	57	47	82.5	n/a	n/a	n/a	n/a	n/a	n/a	n/a	n/a	n/a	n/a	n/a	n/a	n/a	n/a	n/a	n/a	n/a
0	565	moxifloxacin, 100mg pretomanid, and pyrazinamide	Time to conversion	solid culture	n/a	lab staff blinded	2	60	Median	days	28	IQR	17-35 (READ FROM FIG 3)	n/a	n/a	n/a	n/a	n/a	n/a	n/a	n/a	n/a	n/a	n/a	n/a	n/a	n/a	n/a	n/a	8	5	62.5	n/a	n/a	n/a	n/a	n/a	n/a	n/a	n/a	n/a	n/a	n/a	n/a	n/a	n/a	n/a	n/a	n/a
0	565	moxifloxacin, 200mg pretomanid, pyrazinamide	Time to conversion	solid culture	n/a	lab staff blinded	2	61	Median	days	28	IQR	21-35 (READ FROM FIG 3)	n/a	n/a	n/a	n/a	n/a	n/a	n/a	n/a	n/a	n/a	n/a	n/a	n/a	n/a	n/a	n/a	168	65	38.6	n/a	n/a	n/a	n/a	n/a	n/a	n/a	n/a	n/a	n/a	n/a	n/a	n/a	n/a	n/a	n/a	n/a
0	565	RHZE	Time to conversion	solid culture	n/a	lab staff blinded	2	59	Median	days	35	IQR	15-55 (READ FROM FIG 3)	n/a	n/a	n/a	n/a	n/a	n/a	n/a	n/a	n/a	n/a	n/a	n/a	n/a	n/a	n/a	n/a	168	70	41.7	n/a	n/a	n/a	n/a	n/a	n/a	n/a	n/a	n/a	n/a	n/a	n/a	n/a	n/a	n/a	n/a	n/a
0	565	400mg moxifloxacin, 200mg pretomanid, 1500mg pyrazinamide (DR-TB)	Time to conversion	solid culture	n/a	lab staff blinded	2	26	Median	days	35	IQR	17-50 (READ FROM FIG 3)	n/a	n/a	n/a	n/a	n/a	n/a	n/a	n/a	n/a	n/a	n/a	n/a	n/a	n/a	n/a	n/a	569	521	91.6	n/a	n/a	n/a	n/a	n/a	n/a	n/a	n/a	n/a	n/a	n/a	n/a	n/a	n/a	n/a	n/a	n/a
0	565	moxifloxacin, 100mg pretomanid, and pyrazinamide	Time to conversion	liquid culture	n/a	lab staff blinded	2	60	Median	days	42	IQR	30-60 (READ FROM FIG 3)	n/a	n/a	n/a	n/a	n/a	n/a	n/a	n/a	n/a	n/a	n/a	n/a	n/a	n/a	n/a	n/a	8	4	50	n/a	n/a	n/a	n/a	n/a	n/a	n/a	n/a	n/a	n/a	n/a	n/a	n/a	n/a	n/a	n/a	n/a
0	565	moxifloxacin, 200mg pretomanid, pyrazinamide	Time to conversion	liquid culture	n/a	lab staff blinded	2	62	Median	days	49	IQR	35-55 (READ FROM FIG 3)	n/a	n/a	n/a	n/a	n/a	n/a	n/a	n/a	n/a	n/a	n/a	n/a	n/a	n/a	n/a	n/a	35	29	82.9	n/a	n/a	n/a	n/a	n/a	n/a	n/a	n/a	n/a	n/a	n/a	n/a	n/a	n/a	n/a	n/a	n/a
0	565	RHZE	Time to conversion	liquid culture	n/a	lab staff blinded	2	59	Median	days	56	IQR	42-? (READ FROM FIG 3)	n/a	n/a	n/a	n/a	n/a	n/a	n/a	n/a	n/a	n/a	n/a	n/a	n/a	n/a	n/a	n/a	35	33	94.3	n/a	n/a	n/a	n/a	n/a	n/a	n/a	n/a	n/a	n/a	n/a	n/a	n/a	n/a	n/a	n/a	n/a
0	565	400mg moxifloxacin, 200mg pretomanid, 1500mg pyrazinamide (DR-TB)	Time to conversion	liquid culture	n/a	lab staff blinded	2	26	Median	days	56	IQR	45-? (READ FROM FIG 3)	n/a	n/a	n/a	n/a	n/a	n/a	n/a	n/a	n/a	n/a	n/a	n/a	n/a	n/a	n/a	n/a	32	28	87.5	n/a	n/a	n/a	n/a	n/a	n/a	n/a	n/a	n/a	n/a	n/a	n/a	n/a	n/a	n/a	n/a	n/a
0	5428	Fixed dose combination	Proportion converted	culture (doesn't say which type)	n/a	not described	n/a	n/a	Other		n/a		n/a	n/a	n/a	n/a	n/a	n/a	n/a	n/a	n/a	n/a	n/a	n/a	n/a	n/a	n/a	n/a	n/a	569	521	91.6	n/a	n/a	n/a	n/a	n/a	n/a	n/a	n/a	n/a	n/a	n/a	n/a	n/a	n/a	n/a	n/a	n/a
0	5428	Separate drugs	Proportion converted	culture (doesn't say which type)	n/a	not described	n/a	n/a	Other		n/a		n/a	n/a	n/a	n/a	n/a	n/a	n/a	n/a	n/a	n/a	n/a	n/a	n/a	n/a	n/a	n/a	n/a	549	501	91.3	n/a	n/a	n/a	n/a	n/a	n/a	n/a	n/a	n/a	n/a	n/a	n/a	n/a	n/a	n/a	n/a	n/a
0	5429	RHZE+placebo	Proportion converted	culture (doesn't say which type)	n/a	fully blinded	n/a	0	Other		n/a		n/a	n/a	n/a	n/a	n/a	n/a	n/a	n/a	n/a	n/a	n/a	n/a	n/a	n/a	n/a	n/a	n/a	168	65	38.6	n/a	n/a	n/a	n/a	n/a	n/a	n/a	n/a	n/a	n/a	n/a	n/a	n/a	n/a	n/a	n/a	n/a
0	5429	RHZE+M.vaccae vaccine	Proportion converted	culture (doesn't say which type)	n/a	fully blinded	n/a	0	Other		n/a		n/a	n/a	n/a	n/a	n/a	n/a	n/a	n/a	n/a	n/a	n/a	n/a	n/a	n/a	n/a	n/a	n/a	168	70	41.7	n/a	n/a	n/a	n/a	n/a	n/a	n/a	n/a	n/a	n/a	n/a	n/a	n/a	n/a	n/a	n/a	n/a
DM	68	subgroup receiving 2RHZS then either RH or non-RH continuation phase	Proportion converted	Culture (doesn't say which type)	NA	not stated	NA	NA	NA	NA	NA	NA	NA	NA	NA	NA	NA	NA	NA	NA	NA	NA	NA	NA	NA	NA	NA	45	NA	NA	NA	NA	NA	NA	NA	NA	NA	NA	NA	NA	NA	NA	NA	NA	NA	NA	NA	NA	NA
0	68	subgroup receiving 2RHZS then either RH or non-RH continuation phase	Proportion converted	Culture (doesn't say which type)	NA	not stated	NA	NA	NA	NA	NA	NA	NA	NA	NA	NA	NA	NA	NA	NA	NA	NA	NA	NA	NA	NA	NA	NA	NA	NA	NA	85	NA	NA	NA	NA	NA	NA	NA	NA	NA	NA	NA	NA	NA	NA	NA	NA	NA
DM	68	subgroup receiving 2RHZS then RH continuation phase	Proportion converted	Culture (doesn't say which type)	NA	not stated	NA	NA	NA	NA	NA	NA	NA	NA	NA	NA	NA	NA	NA	NA	NA	NA	NA	NA	NA	NA	NA	NA	NA	NA	NA	NA	NA	NA	NA	96	NA	NA	NA	NA	NA	NA	NA	NA	NA	NA	NA	NA	NA
DM	68	subgroup receiving 2RHZS then RH continuation phase	Proportion converted	Culture (doesn't say which type)	NA	not stated	NA	NA	NA	NA	NA	NA	NA	NA	NA	NA	NA	NA	NA	NA	NA	NA	NA	NA	NA	NA	NA	NA	NA	NA	NA	NA	NA	NA	NA	NA	NA	NA	NA	99	NA	NA	NA	NA	NA	NA	NA	NA	NA
DM	68	subgroup receiving 2RHZ then non-RH continuation phase	Proportion converted	Culture (doesn't say which type)	NA	not stated	NA	NA	NA	NA	NA	NA	NA	NA	NA	NA	NA	NA	NA	NA	NA	NA	NA	NA	NA	NA	NA	41	NA	NA	NA	NA	NA	NA	NA	NA	NA	NA	NA	NA	NA	NA	NA	NA	NA	NA	NA	NA	NA
DM	68	subgroup receiving 2RHZ then non-RH continuation phase	Proportion converted	Culture (doesn't say which type)	NA	not stated	NA	NA	NA	NA	NA	NA	NA	NA	NA	NA	NA	NA	NA	NA	NA	NA	NA	NA	NA	NA	NA	NA	NA	NA	NA	79	NA	NA	NA	NA	NA	NA	NA	NA	NA	NA	NA	NA	NA	NA	NA	NA	NA
JO	70	2RHSZ/3SHZ and 2RHSZ/5SHZ	Proportion converted	Culture (doesn't say which type)	NA	NS	NS	NA	NA	NA	NA	NA	NA	NA	NA	NA	NA	NA	NA	NA	NA	NA	NA	NA	NA	261	NS	50	NS	261	NS	92	NS	261	NS	96	NS	261	NS	95	NS	261	NS	97	NS	124	NS	96	NS
JO	70	2SHZ/5SHZ (Phase 1)	Proportion converted	Culture (doesn't say which type)	NA	NS	NS	NA	NA	NA	NA	NA	NA	NA	NA	NA	NA	NA	NA	NA	NA	NA	NA	NA	NA	129	NS	38	NA	129	NS	72	NS	129	NS	86	NS	129	NS	97	NS	129	NS	98	NS	129	NS	93	NS
JO	70	2SHZ/5SHZ (Phase 1 and 2)	Proportion converted	Culture (doesn't say which type)	NA	NS	NS	NA	NA	NA	NA	NA	NA	NA	NA	NA	NA	NA	NA	NA	NA	NA	NA	NA	NA	269	NS	31	NA	269	NS	74	NS	269	NS	89	NS	269	NS	96	NS	269	NS	96	NS	269	NS	95	NS
JO	70	RHZS 5 & 7 + prednisolone	proportion converted	Culture (doesn't say which type)	NA	No	NS	NA	NA	NA	NA	NA	NA	NA	NA	NA	NA	NA	NA	NA	NA	NA	NA	NA	NA	132	60	45	NA	132	121	92	NS	132	128	97	NS	NS	NS	NS	NS	NS	NS	NS	NS	NS	NS	NS	NS
SMJ	70	RHZS 5 & 7 without prednisolone	proportion converted	Culture (doesn't say which type)	NA	No	NS	NA	NA	NA	NA	NA	NA	NA	NA	NA	NA	NA	NA	NA	NA	NA	NA	NA	NA	129	70	54	NA	129	120	93	NS	129	126	95	NS	NS	NS	NS	NS	NS	NS	NS	NS	NS	NS	NS	NS
SMJ	70	HZS 7 + prednisone	proportion converted	Culture (doesn't say which type)	NA	No	NS	NA	NA	NA	NA	NA	NA	NA	NA	NA	NA	NA	NA	NA	NA	NA	NA	NA	NA	129	46	36	NA	129	97	75	NS	129	116	90	NS	NS	NS	NS	NS	NS	NS	NS	NS	NS	NS	NS	NS
SMJ	70	HZS 7 without prednisolone	proportion converted	Culture (doesn't say which type)	NA	No	NS	NA	NA	NA	NA	NA	NA	NA	NA	NA	NA	NA	NA	NA	NA	NA	NA	NA	NA	140	36	26	NA	140	104	74	NS	140	123	88	NS	NS	NS	NS	NS	NS	NS	NS	NS	NS	NS	NS	NS
EM + JO	59	Overall	Proportion converted	Liquid culture	N/A	Not blinded	N/A	N/A	N/A	N/A	N/A	N/A	N/A	N/A	N/A	N/A	N/A	46	26	57	N/A	N/A	N/A	N/A	N/A	N/A	N/A	N/A	N/A	46	46	100	N/A	N/A	N/A	N/A	N/A	N/A	N/A	N/A	N/A	N/A	N/A	N/A	N/A	46	46	100	N/A
EM + JO	60	Subgroup: smear positive	Proportion converted	Liquid culture	N/A	Not blinded	N/A	N/A	N/A	N/A	N/A	N/A	N/A	N/A	N/A	N/A	N/A	N/A	N/A	N/A	N/A	N/A	N/A	N/A	N/A	N/A	N/A	N/A	N/A	61	48	79	1 (reference)	N/A	N/A	N/A	N/A	N/A	N/A	N/A	N/A	N/A	N/A	N/A	N/A	N/A	N/A	N/A	N/A
EM + JO	60	Subgroup: smear negative, culture positive	Proportion converted	Liquid culture	N/A	Not blinded	N/A	N/A	N/A	N/A	N/A	N/A	N/A	N/A	N/A	N/A	N/A	N/A	N/A	N/A	N/A	N/A	N/A	N/A	N/A	N/A	N/A	N/A	N/A	101	95	94	OR 4.29 (CI 1.53-12.0)	N/A	N/A	N/A	N/A	N/A	N/A	N/A	N/A	N/A	N/A	N/A	N/A	N/A	N/A	N/A	N/A
EM + JO	60	Subgroup: bronchoscopic diagnosis (smear/PCR/culture)	Proportion converted	Liquid culture	N/A	Not blinded	N/A	N/A	N/A	N/A	N/A	N/A	N/A	N/A	N/A	N/A	N/A	N/A	N/A	N/A	N/A	N/A	N/A	N/A	N/A	N/A	N/A	N/A	N/A	41	40	98	OR 10.8 (CI 1.36-86.4)	N/A	N/A	N/A	N/A	N/A	N/A	N/A	N/A	N/A	N/A	N/A	N/A	N/A	N/A	N/A	N/A
EM + JO	60	Subgroup: smear positive	Time to conversion	Liquid culture	N/A	Not blinded	Not described	61	Median	Days	40	IQR	28-61	N/A	N/A	N/A	N/A	N/A	N/A	N/A	N/A	N/A	N/A	N/A	N/A	N/A	N/A	N/A	N/A	N/A	N/A	N/A	N/A	N/A	N/A	N/A	N/A	N/A	N/A	N/A	N/A	N/A	N/A	N/A	N/A	N/A	N/A	N/A	N/A
EM + JO	60	Subgroup: smear negative, culture positive	Time to conversion	Liquid culture	N/A	Not blinded	Not described	101	Median	Days	19	IQR	1-41	N/A	N/A	N/A	N/A	N/A	N/A	N/A	N/A	N/A	N/A	N/A	N/A	N/A	N/A	N/A	N/A	N/A	N/A	N/A	N/A	N/A	N/A	N/A	N/A	N/A	N/A	N/A	N/A	N/A	N/A	N/A	N/A	N/A	N/A	N/A	N/A
EM + JO	60	Subgroup: bronchoscopic diagnosis (smear/PCR/culture)	Time to conversion	Liquid culture	N/A	Not blinded	Not described	41	Median	Days	29	IQR	14916	N/A	N/A	N/A	N/A	N/A	N/A	N/A	N/A	N/A	N/A	N/A	N/A	N/A	N/A	N/A	N/A	N/A	N/A	N/A	N/A	N/A	N/A	N/A	N/A	N/A	N/A	N/A	N/A	N/A	N/A	N/A	N/A	N/A	N/A	N/A	N/A
EM + JO	61	Overall	Proportion converted	Smear	MODS culture and sensitivity testing: serial testing for conversion	Not blinded	N/A	N/A	N/A	N/A	N/A	N/A	N/A	N/A	N/A	N/A	N/A	N/A	N/A	N/A	N/A	N/A	N/A	N/A	N/A	N/A	N/A	N/A	N/A	467	375 (including those unable to produce sputum)	0.8	N/A	N/A	N/A	N/A	N/A	N/A	N/A	N/A	N/A	N/A	N/A	N/A	N/A	N/A	N/A	N/A	N/A
EM + JO	62	Subgroup: HRZE	Time to conversion	Smear	N/A	Not blinded	Sputum tested with 3 samples every 2 weeks until all three from that week negative	30	Median	Days	26.5	?IQR	14-56	N/A	N/A	N/A	N/A	N/A	N/A	N/A	N/A	N/A	N/A	N/A	N/A	N/A	N/A	N/A	N/A	N/A	N/A	N/A	N/A	N/A	N/A	N/A	N/A	N/A	N/A	N/A	N/A	N/A	N/A	N/A	N/A	N/A	N/A	N/A	N/A
EM + JO	62	Subgroup: HRZA + amikaicin	Time to conversion	Smear	N/A	Not blinded	Sputum tested with 3 samples every 2 weeks until all three from that week negative	15	Median	Days	48	?IQR	19.5-69.5	N/A	N/A	N/A	N/A	N/A	N/A	N/A	N/A	N/A	N/A	N/A	N/A	N/A	N/A	N/A	N/A	N/A	N/A	N/A	N/A	N/A	N/A	N/A	N/A	N/A	N/A	N/A	N/A	N/A	N/A	N/A	N/A	N/A	N/A	N/A	N/A
EM + JO	62	Subgroup: HRZE	Time to conversion	Culture (doesn't say which type)	N/A	Not blinded	Sputum tested with 3 samples every 2 weeks until all three from that week negative	18	Median	Days	47.5	?IQR	26.3-57.5	N/A	N/A	N/A	N/A	N/A	N/A	N/A	N/A	N/A	N/A	N/A	N/A	N/A	N/A	N/A	N/A	N/A	N/A	N/A	N/A	N/A	N/A	N/A	N/A	N/A	N/A	N/A	N/A	N/A	N/A	N/A	N/A	N/A	N/A	N/A	N/A
EM + JO	62	Subgroup: HRZA + amikaicin	Time to conversion	Culture (doesn't say which type)	N/A	Not blinded	Sputum tested with 3 samples every 2 weeks until all three from that week negative	9	Median	Days	40	?IQR	18-59	N/A	N/A	N/A	N/A	N/A	N/A	N/A	N/A	N/A	N/A	N/A	N/A	N/A	N/A	N/A	N/A	N/A	N/A	N/A	N/A	N/A	N/A	N/A	N/A	N/A	N/A	N/A	N/A	N/A	N/A	N/A	N/A	N/A	N/A	N/A	N/A
EM + JO	63	Subgroup: M. tuberculosis genotype	Proportion converted	Culture (doesn't say which type)	N/A	Not blinded	N/A	N/A	N/A	N/A	N/A	N/A	N/A	N/A	N/A	N/A	N/A	N/A	N/A	N/A	N/A	30848	5485	17.8	N/A	N/A	N/A	N/A	N/A	30848	19995	64.8	N/A	30848	25569	82.9	N/A	N/A	N/A	N/A	N/A	N/A	N/A	N/A	N/A	N/A	N/A	N/A	N/A
EM + JO	63	Subgroup: M. bovis genotype	Proportion converted	Culture (doesn't say which type)	N/A	Not blinded	N/A	N/A	N/A	N/A	N/A	N/A	N/A	N/A	N/A	N/A	N/A	N/A	N/A	N/A	N/A	297	58	19.5	N/A	N/A	N/A	N/A	N/A	297	212	71.3	N/A	N/A	N/A	N/A	N/A	N/A	N/A	N/A	N/A	N/A	N/A	N/A	N/A	N/A	N/A	N/A	N/A
EM + JO	63	Subgroup: M. tuberculosis genotype	Proportion converted	Culture (doesn't say which type)	N/A	Not blinded	N/A	N/A	N/A	N/A	N/A	N/A	N/A	N/A	N/A	N/A	N/A	N/A	N/A	N/A	N/A	N/A	N/A	N/A	N/A	N/A	N/A	N/A	N/A	N/A	N/A	N/A	N/A	N/A	N/A	N/A	N/A	N/A	N/A	N/A	N/A	N/A	N/A	N/A	N/A	N/A	N/A	N/A	N/A
EM + JO	63	Subgroup: M. bovis genotype	Proportion converted	Culture (doesn't say which type)	N/A	Not blinded	N/A	N/A	N/A	N/A	N/A	N/A	N/A	N/A	N/A	N/A	N/A	N/A	N/A	N/A	N/A	N/A	N/A	N/A	N/A	N/A	N/A	N/A	N/A	N/A	N/A	N/A	N/A	N/A	N/A	N/A	N/A	N/A	N/A	N/A	N/A	N/A	N/A	N/A	N/A	N/A	N/A	N/A	N/A
EM + JO	64	Subgroup: Patients without diabetes receiving RHZ regimen	Proportion converted	Smear	N/A	Not blinded	N/A	N/A	N/A	N/A	N/A	N/A	N/A	N/A	N/A	N/A	N/A	N/A	N/A	N/A	N/A	N/A	N/A	N/A	N/A	N/A	N/A	N/A	N/A	3928	3466	88.2	Reference	3928	3736	95.1	Reference	N/A	N/A	N/A	N/A	N/A	N/A	N/A	N/A	N/A	N/A	N/A	N/A
EM + JO	64	Subgroup: patients with diabetes receiving RHZ regimen	Proportion converted	Culture (doesn't say which type)	N/A	Not blinded	N/A	N/A	N/A	N/A	N/A	N/A	N/A	N/A	N/A	N/A	N/A	N/A	N/A	N/A	N/A	N/A	N/A	N/A	N/A	N/A	N/A	N/A	N/A	1050	851	81	AOR 1.69 (CI 1.40-2.05)	1050	962	91.6	AOR 1.78 (CI 1.36-2.35)	N/A	N/A	N/A	N/A	N/A	N/A	N/A	N/A	N/A	N/A	N/A	N/A
EM + JO	64	Subgroup: Patients without diabetes receiving RHZ regimen	Proportion converted	Smear	N/A	Not blinded	N/A	N/A	N/A	N/A	N/A	N/A	N/A	N/A	N/A	N/A	N/A	N/A	N/A	N/A	N/A	N/A	N/A	N/A	N/A	N/A	N/A	N/A	N/A	7927	7306	92.2	Reference	7927	7818	98.6	Reference	N/A	N/A	N/A	N/A	N/A	N/A	N/A	N/A	N/A	N/A	N/A	N/A
EM + JO	64	Subgroup: patients with diabetes receiving RHZ regimen	Proportion converted	Culture (doesn't say which type)	N/A	Not blinded	N/A	N/A	N/A	N/A	N/A	N/A	N/A	N/A	N/A	N/A	N/A	N/A	N/A	N/A	N/A	N/A	N/A	N/A	N/A	N/A	N/A	N/A	N/A	1703	1517	89.1	AOR 1.47 (CI 1.22-1.76)	1703	1673	98.2	AOR 1.30 (CI 0.85-1.98)	N/A	N/A	N/A	N/A	N/A	N/A	N/A	N/A	N/A	N/A	N/A	N/A
EM + JO	65	Rifapentine AUC >350 and aggregate cavity size on CXR <4cm and study site in Africa	Proportion converted	Liquid culture	Nil	Not blinded	N/A	N/A	NA	NA	NA	NA	NA	NA	NA	NA	NA	NA	NA	NA	NA	NA	NA	NA	NA	NA	NA	NA	NA	NS	NS	67	53-83	NS	NS	NS	NS	NS	NS	NS	NS	NS	NS	NS	NS	NS	NS	NS	N/A
EM + JO	65	Rifapentine AUC >350 and aggregate cavity size on CXR >4cm and study site in Africa	Proportion converted	Liquid culture	Nil	Not blinded	N/A	N/A	NA	NA	NA	NA	NA	NA	NA	NA	NA	NA	NA	NA	NA	NA	NA	NA	NA	NA	NA	NA	NA	NS	NS	40	20-56	NS	NS	NS	NS	NS	NS	NS	NS	NS	NS	NS	NS	NS	NS	NS	N/A
EM + JO	65	Rifapentine AUC >350 and aggregate cavity size on CXR <4cm and study site not in Africa	Proportion converted	Liquid culture	Nil	Not blinded	N/A	N/A	NA	NA	NA	NA	NA	NA	NA	NA	NA	NA	NA	NA	NA	NA	NA	NA	NA	NA	NA	NA	NA	NS	NS	79	70-87	NS	NS	NS	NS	NS	NS	NS	NS	NS	NS	NS	NS	NS	NS	NS	N/A
EM + JO	65	Rifapentine AUC >350 and aggregate cavity size on CXR >4cm and study site not in Africa	Proportion converted	Liquid culture	Nil	Not blinded	N/A	N/A	NA	NA	NA	NA	NA	NA	NA	NA	NA	NA	NA	NA	NA	NA	NA	NA	NA	NA	NA	NA	NA	NS	NS	48	30-70	NS	NS	NS	NS	NS	NS	NS	NS	NS	NS	NS	NS	NS	NS	NS	N/A
EM + JO	65	Rifapentine AUC 325 and aggregate cavity size on CXR <4cm and study site in Africa	Proportion converted	Liquid culture	Nil	Not blinded	N/A	N/A	NA	NA	NA	NA	NA	NA	NA	NA	NA	NA	NA	NA	NA	NA	NA	NA	NA	NA	NA	NA	NA	NS	NS	61	44-78	NS	NS	NS	NS	NS	NS	NS	NS	NS	NS	NS	NS	NS	NS	NS	N/A
EM + JO	65	Rifapentine AUC 325 and aggregate cavity size on CXR >4cm and study site in Africa	Proportion converted	Liquid culture	Nil	Not blinded	N/A	N/A	NA	NA	NA	NA	NA	NA	NA	NA	NA	NA	NA	NA	NA	NA	NA	NA	NA	NA	NA	NA	NA	NS	NS	36	20-56	NS	NS	NS	NS	NS	NS	NS	NS	NS	NS	NS	NS	NS	NS	NS	N/A
EM + JO	65	Rifapentine AUC 325 and aggregate cavity size on CXR <4cm and study site not in Africa	Proportion converted	Liquid culture	Nil	Not blinded	N/A	N/A	NA	NA	NA	NA	NA	NA	NA	NA	NA	NA	NA	NA	NA	NA	NA	NA	NA	NA	NA	NA	NA	NS	NS	73	65-83	NS	NS	NS	NS	NS	NS	NS	NS	NS	NS	NS	NS	NS	NS	NS	N/A
EM + JO	65	Rifapentine AUC 325 and aggregate cavity size on CXR >4cm and study site not in Africa	Proportion converted	Liquid culture	Nil	Not blinded	N/A	N/A	NA	NA	NA	NA	NA	NA	NA	NA	NA	NA	NA	NA	NA	NA	NA	NA	NA	NA	NA	NA	NA	NS	NS	48	30-70	NS	NS	NS	NS	NS	NS	NS	NS	NS	NS	NS	NS	NS	NS	NS	N/A
EM + JO	65	Rifapentine AUC <300 and aggregate cavity size on CXR <4cm and study site in Africa	Proportion converted	Liquid culture	Nil	Not blinded	N/A	N/A	NA	NA	NA	NA	NA	NA	NA	NA	NA	NA	NA	NA	NA	NA	NA	NA	NA	NA	NA	NA	NA	NS	NS	37	27-48	NS	NS	NS	NS	NS	NS	NS	NS	NS	NS	NS	NS	NS	NS	NS	N/A
EM + JO	65	Rifapentine AUC <300 and aggregate cavity size on CXR >4cm and study site in Africa	Proportion converted	Liquid culture	Nil	Not blinded	N/A	N/A	NA	NA	NA	NA	NA	NA	NA	NA	NA	NA	NA	NA	NA	NA	NA	NA	NA	NA	NA	NA	NA	NS	NS	37	25-49	NS	NS	NS	NS	NS	NS	NS	NS	NS	NS	NS	NS	NS	NS	NS	N/A
EM + JO	65	Rifapentine AUC <300 and aggregate cavity size on CXR <4cm and study site not in Africa	Proportion converted	Liquid culture	Nil	Not blinded	N/A	N/A	NA	NA	NA	NA	NA	NA	NA	NA	NA	NA	NA	NA	NA	NA	NA	NA	NA	NA	NA	NA	NA	NS	NS	47	28-63	NS	NS	NS	NS	NS	NS	NS	NS	NS	NS	NS	NS	NS	NS	NS	N/A
EM + JO	65	Rifapentine AUC <300 and aggregate cavity size on CXR >4cm and study site not in Africa	Proportion converted	Liquid culture	Nil	Not blinded	N/A	N/A	NA	NA	NA	NA	NA	NA	NA	NA	NA	NA	NA	NA	NA	NA	NA	NA	NA	NA	NA	NA	NA	NS	NS	44	22-72	NS	NS	NS	NS	NS	NS	NS	NS	NS	NS	NS	NS	NS	NS	NS	N/A
EM + JO	65	On rifampicin, <25% lung infiltrate on CXR and productive cough at baseline	Proportion converted	Liquid culture	Nil	Not blinded	N/A	N/A	NA	NA	NA	NA	NA	NA	NA	NA	NA	NA	NA	NA	NA	NA	NA	NA	NA	NA	NA	NA	NA	NS	NS	67	55-79	NS	NS	NS	NS	NS	NS	NS	NS	NS	NS	NS	NS	NS	NS	NS	N/A
EM + JO	65	On rifampicin, <25% lung infiltrate on CXR and no productive cough at baseline	Proportion converted	Liquid culture	Nil	Not blinded	N/A	N/A	NA	NA	NA	NA	NA	NA	NA	NA	NA	NA	NA	NA	NA	NA	NA	NA	NA	NA	NA	NA	NA	NS	NS	93	72-100	NS	NS	NS	NS	NS	NS	NS	NS	NS	NS	NS	NS	NS	NS	NS	N/A
EM + JO	65	On rifampicin, >25% lung infiltrate on CXR and productive cough at baseline	Proportion converted	Liquid culture	Nil	Not blinded	N/A	N/A	NA	NA	NA	NA	NA	NA	NA	NA	NA	NA	NA	NA	NA	NA	NA	NA	NA	NA	NA	NA	NA	NS	NS	37	30-45	NS	NS	NS	NS	NS	NS	NS	NS	NS	NS	NS	NS	NS	NS	NS	N/A
EM + JO	65	On rifampicin, >25% lung infiltrate on CXR and no productive cough at baseline	Proportion converted	Liquid culture	Nil	Not blinded	N/A	N/A	NA	NA	NA	NA	NA	NA	NA	NA	NA	NA	NA	NA	NA	NA	NA	NA	NA	NA	NA	NA	NA	NS	NS	68	42-92	NS	NS	NS	NS	NS	NS	NS	NS	NS	NS	NS	NS	NS	NS	NS	N/A
EM + JO	65	Rifapentine AUC >350 and aggregate cavity size on CXR <4cm and study site in Africa	Time to conversion	Liquid culture	?	Not blinded	N/A	N/A	Median	Days	45	Range	14-88	NA	NA	NA	NA	NA	NA	NA	NA	NA	NA	NA	NA	NA	NA	NA	NA	NA	NA	NA	NA	NA	NA	NA	NA	NA	NA	NA	NA	NA	NA	NA	NA	NA	NA	NA	N/A
EM + JO	65	Rifapentine AUC >350 and aggregate cavity size on CXR >4cm and study site in Africa	Time to conversion	Liquid culture	Nil	Not blinded	N/A	N/A	Median	Days	66	Range	20 - >120	NA	NA	NA	NA	NA	NA	NA	NA	NA	NA	NA	NA	NA	NA	NA	NA	NA	NA	NA	NA	NA	NA	NA	NA	NA	NA	NA	NA	NA	NA	NA	NA	NA	NA	NA	N/A
EM + JO	65	Rifapentine AUC >350 and aggregate cavity size on CXR <4cm and study site not in Africa	Time to conversion	Liquid culture	Nil	Not blinded	N/A	N/A	Median	Days	39	Range	28095	NA	NA	NA	NA	NA	NA	NA	NA	NA	NA	NA	NA	NA	NA	NA	NA	NA	NA	NA	NA	NA	NA	NA	NA	NA	NA	NA	NA	NA	NA	NA	NA	NA	NA	NA	N/A
EM + JO	65	Rifapentine AUC >350 and aggregate cavity size on CXR >4cm and study site not in Africa	Time to conversion	Liquid culture	Nil	Not blinded	N/A	N/A	Median	Days	57	Range	17-111	NA	NA	NA	NA	NA	NA	NA	NA	NA	NA	NA	NA	NA	NA	NA	NA	NA	NA	NA	NA	NA	NA	NA	NA	NA	NA	NA	NA	NA	NA	NA	NA	NA	NA	NA	N/A
EM + JO	65	Rifapentine AUC 325 and aggregate cavity size on CXR <4cm and study site in Africa	Time to conversion	Liquid culture	Nil	Not blinded	N/A	N/A	Median	Days	48	Range	15-94	NA	NA	NA	NA	NA	NA	NA	NA	NA	NA	NA	NA	NA	NA	NA	NA	NA	NA	NA	NA	NA	NA	NA	NA	NA	NA	NA	NA	NA	NA	NA	NA	NA	NA	NA	N/A
EM + JO	65	Rifapentine AUC 325 and aggregate cavity size on CXR >4cm and study site in Africa	Time to conversion	Liquid culture	Nil	Not blinded	N/A	N/A	Median	Days	66	Range	20 - >120	NA	NA	NA	NA	NA	NA	NA	NA	NA	NA	NA	NA	NA	NA	NA	NA	NA	NA	NA	NA	NA	NA	NA	NA	NA	NA	NA	NA	NA	NA	NA	NA	NA	NA	NA	N/A
EM + JO	65	Rifapentine AUC 325 and aggregate cavity size on CXR <4cm and study site not in Africa	Time to conversion	Liquid culture	Nil	Not blinded	N/A	N/A	Median	Days	42	Range	13-81	NA	NA	NA	NA	NA	NA	NA	NA	NA	NA	NA	NA	NA	NA	NA	NA	NA	NA	NA	NA	NA	NA	NA	NA	NA	NA	NA	NA	NA	NA	NA	NA	NA	NA	NA	N/A
EM + JO	65	Rifapentine AUC 325 and aggregate cavity size on CXR >4cm and study site not in Africa	Time to conversion	Liquid culture	Nil	Not blinded	N/A	N/A	Median	Days	57	Range	17-111	NA	NA	NA	NA	NA	NA	NA	NA	NA	NA	NA	NA	NA	NA	NA	NA	NA	NA	NA	NA	NA	NA	NA	NA	NA	NA	NA	NA	NA	NA	NA	NA	NA	NA	NA	N/A
EM + JO	65	Rifapentine AUC <300 and aggregate cavity size on CXR <4cm and study site in Africa	Time to conversion	Liquid culture	Nil	Not blinded	N/A	N/A	Median	Days	68	Range	21 - >120	NA	NA	NA	NA	NA	NA	NA	NA	NA	NA	NA	NA	NA	NA	NA	NA	NA	NA	NA	NA	NA	NA	NA	NA	NA	NA	NA	NA	NA	NA	NA	NA	NA	NA	NA	N/A
EM + JO	65	Rifapentine AUC <300 and aggregate cavity size on CXR >4cm and study site in Africa	Time to conversion	Liquid culture	Nil	Not blinded	N/A	N/A	Median	Days	68	Range	21 - >120	NA	NA	NA	NA	NA	NA	NA	NA	NA	NA	NA	NA	NA	NA	NA	NA	NA	NA	NA	NA	NA	NA	NA	NA	NA	NA	NA	NA	NA	NA	NA	NA	NA	NA	NA	N/A
EM + JO	65	Rifapentine AUC <300 and aggregate cavity size on CXR <4cm and study site not in Africa	Time to conversion	Liquid culture	Nil	Not blinded	N/A	N/A	Median	Days	58	Range	18-114	NA	NA	NA	NA	NA	NA	NA	NA	NA	NA	NA	NA	NA	NA	NA	NA	NA	NA	NA	NA	NA	NA	NA	NA	NA	NA	NA	NA	NA	NA	NA	NA	NA	NA	NA	N/A
EM + JO	65	Rifapentine AUC <300 and aggregate cavity size on CXR >4cm and study site not in Africa	Time to conversion	Liquid culture	Nil	Not blinded	N/A	N/A	Median	Days	58	Range	18-114	NA	NA	NA	NA	NA	NA	NA	NA	NA	NA	NA	NA	NA	NA	NA	NA	NA	NA	NA	NA	NA	NA	NA	NA	NA	NA	NA	NA	NA	NA	NA	NA	NA	NA	NA	N/A
EM + JO	65	On rifampicin, <25% lung infiltrate on CXR and productive cough at baseline	Time to conversion	Liquid culture	Nil	Not blinded	N/A	N/A	Median	Days	46	Range	16-85	NA	NA	NA	NA	NA	NA	NA	NA	NA	NA	NA	NA	NA	NA	NA	NA	NA	NA	NA	NA	NA	NA	NA	NA	NA	NA	NA	NA	NA	NA	NA	NA	NA	NA	NA	N/A
EM + JO	65	On rifampicin, <25% lung infiltrate on CXR and no productive cough at baseline	Time to conversion	Liquid culture	Nil	Not blinded	N/A	N/A	Median	Days	32	Range	21490	NA	NA	NA	NA	NA	NA	NA	NA	NA	NA	NA	NA	NA	NA	NA	NA	NA	NA	NA	NA	NA	NA	NA	NA	NA	NA	NA	NA	NA	NA	NA	NA	NA	NA	NA	N/A
EM + JO	65	On rifampicin, >25% lung infiltrate on CXR and productive cough at baseline	Time to conversion	Liquid culture	Nil	Not blinded	N/A	N/A	Median	Days	66	Range	22-122	NA	NA	NA	NA	NA	NA	NA	NA	NA	NA	NA	NA	NA	NA	NA	NA	NA	NA	NA	NA	NA	NA	NA	NA	NA	NA	NA	NA	NA	NA	NA	NA	NA	NA	NA	N/A
EM + JO	65	On rifampicin, >25% lung infiltrate on CXR and no productive cough at baseline	Time to conversion	Liquid culture	Nil	Not blinded	N/A	N/A	Median	Days	45	Range	15-84	NA	NA	NA	NA	NA	NA	NA	NA	NA	NA	NA	NA	NA	NA	NA	NA	NA	NA	NA	NA	NA	NA	NA	NA	NA	NA	NA	NA	NA	NA	NA	NA	NA	NA	NA	N/A
MB	51	Smokers	Proportion converted	Smear	Early morning sputum was properly collected from all patients. Smears were then prepared directly from each sample and after concentration. Staining for AFB was done by theZN technique. All the above were done by experienced technicians according to the standard procedures. 14 Smears were reported as negative, 1+, 2+, and 3+ according to the American thoracic society recommendations	not described	n/a	n/a	n/a	n/a	n/a	n/a	n/a	n/a	n/a	n/a	n/a	n/a	n/a	n/a	n/a	n/a	n/a	n/a	n/a	n/a	n/a	n/a	n/a	183	not described	0.885	not described	n/a	n/a	n/a	n/a	n/a	n/a	n/a	n/a	n/a	n/a	n/a	n/a	n/a	n/a	n/a	n/a
MB	51	Non-smokers	Proportion converted	Smear	Early morning sputum was properly collected from all patients. Smears were then prepared directly from each sample and after concentration. Staining for AFB was done by theZN technique. All the above were done by experienced technicians according to the standard procedures. 14 Smears were reported as negative, 1+, 2+, and 3+ according to the American thoracic society recommendations	not described	n/a	n/a	n/a	n/a	n/a	n/a	n/a	n/a	n/a	n/a	n/a	n/a	n/a	n/a	n/a	n/a	n/a	n/a	n/a	n/a	n/a	n/a	n/a	156	not described	0.942	not described	n/a	n/a	n/a	n/a	n/a	n/a	n/a	n/a	n/a	n/a	n/a	n/a	n/a	n/a	n/a	n/a
MB	52	Overall	Proportion converted	Smear	smear microscopy using ZN staining	not described	n/a	n/a	n/a	n/a	n/a	n/a	n/a	n/a	n/a	n/a	n/a	n/a	n/a	n/a	n/a	n/a	n/a	n/a	n/a	n/a	n/a	n/a	n/a	220	160	n/a	n/a	n/a	n/a	n/a	n/a	n/a	n/a	n/a	n/a	n/a	n/a	n/a	n/a	n/a	n/a	n/a	n/a
MB	52	Overall	Proportion converted	Liquid culture	M tuberculosis culture using the BACTEC method (Beckton-Dickinson, USA)	not described	n/a	n/a	n/a	n/a	n/a	n/a	n/a	n/a	n/a	n/a	n/a	n/a	n/a	n/a	n/a	n/a	n/a	n/a	n/a	n/a	n/a	n/a	n/a	222	96	n/a	n/a	n/a	n/a	n/a	n/a	n/a	n/a	n/a	n/a	n/a	n/a	n/a	n/a	n/a	n/a	n/a	n/a
MB	53	Overall	Proportion converted	Smear	stained by ZN and scored according to international guidelines	not described	n/a	n/a	n/a	n/a	n/a	n/a	n/a	n/a	n/a	n/a	n/a	n/a	n/a	n/a	n/a	n/a	n/a	n/a	n/a	n/a	n/a	n/a	n/a	105	80	0.762	not described	n/a	n/a	n/a	n/a	n/a	n/a	n/a	n/a	n/a	n/a	n/a	n/a	n/a	n/a	n/a	n/a
MB	54	Smokers	Proportion converted	Smear	Three consecutive sputum smear results were recorded. Two sputum culture results were assessed because AFB sputum smear positivity alone is not a reliable measure of a patient’s infectivity and response to treatment	not described	n/a	n/a	n/a	n/a	n/a	n/a	n/a	n/a	n/a	n/a	n/a	n/a	n/a	n/a	n/a	n/a	n/a	n/a	n/a	n/a	n/a	n/a	n/a	n/a	n/a	n/a	n/a	n/a	n/a	n/a	n/a	n/a	n/a	n/a	n/a	n/a	n/a	n/a	n/a	n/a	n/a	n/a	n/a
MB	54	Non-smokers	Proportion converted	Smear	Three consecutive sputum smear results were recorded. Two sputum culture results were assessed because AFB sputum smear positivity alone is not a reliable measure of a patient’s infectivity and response to treatment	not described	n/a	n/a	n/a	n/a	n/a	n/a	n/a	n/a	n/a	n/a	n/a	n/a	n/a	n/a	n/a	n/a	n/a	n/a	n/a	n/a	n/a	n/a	n/a	n/a	n/a	n/a	n/a	n/a	n/a	n/a	n/a	n/a	n/a	n/a	n/a	n/a	n/a	n/a	n/a	n/a	n/a	n/a	n/a
MB	55	HRZE	Time to conversion	Culture (doesn't say which type)	both solid (Middlebrook 7H11) and liquid (BACTEC 960) cultures performed, growth on either was considered as a positive culture	not described	not described	72	median	days	32	Other (record in col N)	p=0.027, paper also reports log-rank test comparing Kaplan-Meier plots with p=0.015	n/a	n/a	n/a	n/a	n/a	n/a	n/a	n/a	n/a	n/a	n/a	n/a	n/a	n/a	n/a	n/a	n/a	n/a	n/a	n/a	n/a	n/a	n/a	n/a	n/a	n/a	n/a	n/a	n/a	n/a	n/a	n/a	n/a	n/a	n/a	n/a
MB	55	HRZE + moxifloxacin	Time to conversion	Culture (doesn't say which type)	both solid (Middlebrook 7H11) and liquid (BACTEC 960) cultures performed, growth on either was considered as a positive culture	not described	not described	51	median	days	27	Other (record in col N)	p=0.027, paper also reports log-rank test comparing Kaplan-Meier plots with p=0.016	n/a	n/a	n/a	n/a	n/a	n/a	n/a	n/a	n/a	n/a	n/a	n/a	n/a	n/a	n/a	n/a	n/a	n/a	n/a	n/a	n/a	n/a	n/a	n/a	n/a	n/a	n/a	n/a	n/a	n/a	n/a	n/a	n/a	n/a	n/a	n/a
MB	55	HRZE	Proportion converted	Culture (doesn't say which type)	both solid and liquid cultures performed, growth on either was considered as a positive culture	not described	n/a	n/a	n/a	n/a	n/a	n/a	n/a	n/a	n/a	n/a	n/a	72	not described	0.22	p=0.17	n/a	n/a	n/a	n/a	n/a	n/a	n/a	n/a	72	not described	0.83	p=0.15	n/a	n/a	n/a	n/a	n/a	n/a	n/a	n/a	n/a	n/a	n/a	n/a	n/a	n/a	n/a	n/a
MB	55	HRZE + moxifloxacin	Proportion converted	Culture (doesn't say which type)	both solid and liquid cultures performed, growth on either was considered as a positive culture	not described	n/a	n/a	n/a	n/a	n/a	n/a	n/a	n/a	n/a	n/a	n/a	51	not described	0.33	p=0.17	n/a	n/a	n/a	n/a	n/a	n/a	n/a	n/a	51	not described	0.92	p=0.15	n/a	n/a	n/a	n/a	n/a	n/a	n/a	n/a	n/a	n/a	n/a	n/a	n/a	n/a	n/a	n/a
MB	57	Protocol correct analysis group - rifampin	Proportion converted	Liquid culture	BACTEC MGIT 960 (Beckton Dickinson, inoculum volume 0.5ml)	not described	n/a	n/a	n/a	n/a	n/a	n/a	n/a	n/a	n/a	n/a	n/a	n/a	n/a	n/a	n/a	n/a	n/a	n/a	n/a	n/a	n/a	n/a	n/a	169	110	0.651	n/a	n/a	n/a	n/a	n/a	n/a	n/a	n/a	n/a	n/a	n/a	n/a	n/a	n/a	n/a	n/a	n/a
MB	57	Protocol correct analysis group - rifampin	Proportion converted	Solid culture	LJ solid media (inoculum volume, 0.2ml)	not described	n/a	n/a	n/a	n/a	n/a	n/a	n/a	n/a	n/a	n/a	n/a	n/a	n/a	n/a	n/a	n/a	n/a	n/a	n/a	n/a	n/a	n/a	n/a	174	145	0.833	n/a	n/a	n/a	n/a	n/a	n/a	n/a	n/a	n/a	n/a	n/a	n/a	n/a	n/a	n/a	n/a	n/a
MB	57	Protocol correct analysis group - rifapentine	Proportion converted	Liquid culture	BACTEC MGIT 960 (Beckton Dickinson, inoculum volume 0.5ml)	not described	n/a	n/a	n/a	n/a	n/a	n/a	n/a	n/a	n/a	n/a	n/a	n/a	n/a	n/a	n/a	n/a	n/a	n/a	n/a	n/a	n/a	n/a	n/a	196	133	0.679	n/a	n/a	n/a	n/a	n/a	n/a	n/a	n/a	n/a	n/a	n/a	n/a	n/a	n/a	n/a	n/a	n/a
MB	57	Protocol correct analysis group - rifapentine	Proportion converted	Solid culture	LJ solid media (inoculum volume, 0.2ml)	not described	n/a	n/a	n/a	n/a	n/a	n/a	n/a	n/a	n/a	n/a	n/a	n/a	n/a	n/a	n/a	n/a	n/a	n/a	n/a	n/a	n/a	n/a	n/a	198	171	0.864	n/a	n/a	n/a	n/a	n/a	n/a	n/a	n/a	n/a	n/a	n/a	n/a	n/a	n/a	n/a	n/a	n/a
MB	57	Modified intention-to-treat group - rifampin	Proportion converted	Liquid culture	BACTEC MGIT 960 (Beckton Dickinson, inoculum volume 0.5ml)	not described	n/a	n/a	n/a	n/a	n/a	n/a	n/a	n/a	n/a	n/a	n/a	n/a	n/a	n/a	n/a	n/a	n/a	n/a	n/a	n/a	n/a	n/a	n/a	195	122	0.626	n/a	n/a	n/a	n/a	n/a	n/a	n/a	n/a	n/a	n/a	n/a	n/a	n/a	n/a	n/a	n/a	n/a
MB	57	Modified intention-to-treat group - rifampin	Proportion converted	Solid culture	LJ solid media (inoculum volume, 0.2ml)	not described	n/a	n/a	n/a	n/a	n/a	n/a	n/a	n/a	n/a	n/a	n/a	n/a	n/a	n/a	n/a	n/a	n/a	n/a	n/a	n/a	n/a	n/a	n/a	211	167	0.792	n/a	n/a	n/a	n/a	n/a	n/a	n/a	n/a	n/a	n/a	n/a	n/a	n/a	n/a	n/a	n/a	n/a
MB	57	Modified intention-to-treat group - rifapentine	Proportion converted	Liquid culture	BACTEC MGIT 960 (Beckton Dickinson, inoculum volume 0.5ml)	not described	n/a	n/a	n/a	n/a	n/a	n/a	n/a	n/a	n/a	n/a	n/a	n/a	n/a	n/a	n/a	n/a	n/a	n/a	n/a	n/a	n/a	n/a	n/a	228	152	0.667	n/a	n/a	n/a	n/a	n/a	n/a	n/a	n/a	n/a	n/a	n/a	n/a	n/a	n/a	n/a	n/a	n/a
MB	57	Modified intention-to-treat group - rifapentine	Proportion converted	Solid culture	LJ solid media (inoculum volume, 0.2ml)	not described	n/a	n/a	n/a	n/a	n/a	n/a	n/a	n/a	n/a	n/a	n/a	n/a	n/a	n/a	n/a	n/a	n/a	n/a	n/a	n/a	n/a	n/a	n/a	233	193	0.829	n/a	n/a	n/a	n/a	n/a	n/a	n/a	n/a	n/a	n/a	n/a	n/a	n/a	n/a	n/a	n/a	n/a
MB	58	DS-TB	Time to conversion	Smear	Ziehl-Neelsen staining	not described	not described	50	Mean	Months	0.95	Standard deviation	0.7	n/a	n/a	n/a	n/a	n/a	n/a	n/a	n/a	n/a	n/a	n/a	n/a	n/a	n/a	n/a	n/a	n/a	n/a	n/a	n/a	n/a	n/a	n/a	n/a	n/a	n/a	n/a	n/a	n/a	n/a	n/a	n/a	n/a	n/a	n/a	n/a
MB	58	DS-TB	Time to conversion	Solid culture	LJ slopes	not described	not described	50	Mean	Months	0.8	Standard deviation	0.7	n/a	n/a	n/a	n/a	n/a	n/a	n/a	n/a	n/a	n/a	n/a	n/a	n/a	n/a	n/a	n/a	n/a	n/a	n/a	n/a	n/a	n/a	n/a	n/a	n/a	n/a	n/a	n/a	n/a	n/a	n/a	n/a	n/a	n/a	n/a	n/a
MB	58	MDR-TB	Time to conversion	Smear	Ziehl-Neelsen staining	not described	not described	236	Mean	Months	2.46	Standard deviation	1.41	n/a	n/a	n/a	n/a	n/a	n/a	n/a	n/a	n/a	n/a	n/a	n/a	n/a	n/a	n/a	n/a	n/a	n/a	n/a	n/a	n/a	n/a	n/a	n/a	n/a	n/a	n/a	n/a	n/a	n/a	n/a	n/a	n/a	n/a	n/a	n/a
MB	58	MDR-TB	Time to conversion	Solid culture	LJ slopes	not described	not described	236	Mean	Months	2.64	Standard deviation	1.36	n/a	n/a	n/a	n/a	n/a	n/a	n/a	n/a	n/a	n/a	n/a	n/a	n/a	n/a	n/a	n/a	n/a	n/a	n/a	n/a	n/a	n/a	n/a	n/a	n/a	n/a	n/a	n/a	n/a	n/a	n/a	n/a	n/a	n/a	n/a	n/a
PS & SS	67	subgroup (2SHRZ/4RHZ)	Proportion converted	Culture (doesn't say which type)	n/a	not described	n/a	n/a	n/a	n/a	n/a	n/a	n/a	n/a	n/a	n/a	n/a	n/a	n/a	n/a	n/a	n/a	n/a	n/a	n/a	n/a	n/a	n/a	n/a	n/a	n/a	n/a	n/a	n/a	n/a	n/a	n/a	n/a	n/a	n/a	n/a	n/a	n/a	n/a	n/a	85	85	100	n/a
PS & SS	67	subgroup (2SHRZ/4HZ)	Proportion converted	Culture (doesn't say which type)	n/a	not described	n/a	n/a	n/a	n/a	n/a	n/a	n/a	n/a	n/a	n/a	n/a	n/a	n/a	n/a	n/a	n/a	n/a	n/a	n/a	n/a	n/a	n/a	n/a	n/a	n/a	n/a	n/a	n/a	n/a	n/a	n/a	n/a	n/a	n/a	n/a	n/a	n/a	n/a	n/a	84	84	100	n/a
PS & SS	67	subgroup (2SHRZ/2RHZ)	Proportion converted	Culture (doesn't say which type)	n/a	not described	n/a	n/a	n/a	n/a	n/a	n/a	n/a	n/a	n/a	n/a	n/a	n/a	n/a	n/a	n/a	n/a	n/a	n/a	n/a	n/a	n/a	n/a	n/a	n/a	n/a	n/a	n/a	n/a	n/a	n/a	n/a	80	80	100	n/a	n/a	n/a	n/a	n/a	n/a	n/a	n/a	n/a
PS & SS	67	subgroup (2SHRZ/2HZ)	Proportion converted	Culture (doesn't say which type)	n/a	not described	n/a	n/a	n/a	n/a	n/a	n/a	n/a	n/a	n/a	n/a	n/a	n/a	n/a	n/a	n/a	n/a	n/a	n/a	n/a	n/a	n/a	n/a	n/a	n/a	n/a	n/a	n/a	n/a	n/a	n/a	n/a	81	81	100	n/a	n/a	n/a	n/a	n/a	n/a	n/a	n/a	n/a
PS & SS	67	subgroup (Drug resistant)	Proportion converted	Culture (doesn't say which type)	n/a	not described	n/a	n/a	n/a	n/a	n/a	n/a	n/a	n/a	n/a	n/a	n/a	n/a	n/a	n/a	n/a	n/a	n/a	n/a	n/a	n/a	n/a	n/a	n/a	n/a	n/a	n/a	n/a	n/a	n/a	n/a	n/a	n/a	n/a	n/a	n/a	n/a	n/a	n/a	n/a	n/a	n/a	n/a	n/a
PS & SS	67	Subgroup (Drug sensitive)	Proportion converted	Culture (doesn't say which type)	n/a	not described	n/a	n/a	n/a	n/a	n/a	n/a	n/a	n/a	n/a	n/a	n/a	n/a	n/a	n/a	n/a	n/a	n/a	n/a	n/a	298	159	53	n/a	293	286	98	n/a	297	297	100	n/a	n/a	n/a	n/a	n/a	n/a	n/a	n/a	n/a	n/a	n/a	n/a	n/a
PS	50	Overall	Proportion converted	Smear	at 2 months	no blinding	n/a	n/a	n/a	n/a	n/a	n/a	n/a	n/a	n/a	n/a	n/a	n/a	n/a	n/a	n/a	n/a	n/a	n/a	n/a	n/a	n/a	n/a	n/a	514	462	89.9	n/a	499	479	96	n/a	n/a	n/a	n/a	n/a	n/a	n/a	n/a	n/a	n/a	n/a	n/a	n/a
PS	50	subgroup (patients requiring retreatment - extended course)	Proportion converted	Smear	at 3 months	no blinding	n/a	n/a	n/a	n/a	n/a	n/a	n/a	n/a	n/a	n/a	n/a	n/a	n/a	n/a	n/a	n/a	n/a	n/a	n/a	n/a	n/a	n/a	n/a	n/a	n/a	n/a	n/a	15	15	100	n/a	n/a	n/a	n/a	n/a	n/a	n/a	n/a	n/a	n/a	n/a	n/a	n/a
PS	49	Subgroup (HIV- BACTEC outcome testing)	Proportion converted	Liquid culture	n/a	HIV status hidden from radiographers	n/a	n/a	n/a	n/a	n/a	n/a	n/a	n/a	n/a	n/a	n/a	n/a	n/a	n/a	n/a	n/a	n/a	n/a	n/a	22	0	0	n/a	21	5	23.8	n/a	21	12	57.1	n/a	16	12	75	n/a	17	4	23.5	n/a	18	13	72.2	n/a
PS	49	Subgroup (HIV+ BACTEC outcome testing)	Proportion converted	Liquid culture	n/a	HIV status hidden from radiographers	n/a	n/a	n/a	n/a	n/a	n/a	n/a	n/a	n/a	n/a	n/a	n/a	n/a	n/a	n/a	n/a	n/a	n/a	n/a	14	0	0	n/a	12	5	41.7	n/a	13	7	53.8	n/a	12	11	91.7	n/a	7	4	57.1	n/a	8	4	50	n/a
PS	49	Subgroup (HIV- CFU outcome testing)	Proportion converted	Solid culture	n/a	HIV status hidden from radiographers	n/a	n/a	n/a	n/a	n/a	n/a	n/a	n/a	n/a	n/a	n/a	n/a	n/a	n/a	n/a	n/a	n/a	n/a	n/a	22	4	18.2	n/a	21	18	85.7	n/a	21	21	100	n/a	16	16	100	n/a	17	17	100	n/a	18	18	100	n/a
PS	49	Subgroup (HIV+ CFU outcome testing)	Proportion converted	Solid culture	n/a	HIV status hidden from radiographers	n/a	n/a	n/a	n/a	n/a	n/a	n/a	n/a	n/a	n/a	n/a	n/a	n/a	n/a	n/a	n/a	n/a	n/a	n/a	14	7	50	n/a	12	12	100	n/a	13	13	100	n/a	12	12	100	n/a	7	7	100	n/a	8	8	100	n/a
RCH	47	Overall	Proportion converted	Culture (doesn't say which type)	The outcome at the last visit was those with sustanted culture negativity after end of treatment	Unclear	n/a	n/a	n/a	n/a	n/a	n/a	n/a	n/a	n/a	n/a	n/a	n/a	n/a	n/a	n/a	n/a	n/a	n/a	n/a	n/a	n/a	n/a	n/a	203	189	93.1034	n/r	n/a	n/a	n/a	n/a	n/a	n/a	n/a	n/a	n/a	n/a	n/a	n/a	n/a	n/a	n/a	n/a
SS and PS	43	Subgroup (HRSZE3)	Proportion converted	Culture (doesn't say which type)	n/a	none described	24	0	Other	Days	n/a	Other (record in col N)	n/a	n/a	n/a	n/a	n/a	n/a	n/a	n/a	n/a	n/a	n/a	n/a	n/a	n/a	n/a	n/a	n/a	153	134	88	not reported	n/a	n/a	n/a	n/a	n/a	n/a	n/a	n/a	n/a	n/a	n/a	n/a	n/a	n/a	n/a	n/a
SS and PS	43	Subgroup (HRSZ3)	Proportion converted	Culture (doesn't say which type)	n/a	none described	24	0	Other	Days	n/a	Other (record in col N)	n/a	n/a	n/a	n/a	n/a	n/a	n/a	n/a	n/a	n/a	n/a	n/a	n/a	n/a	n/a	n/a	n/a	145	130	90	not reported	n/a	n/a	n/a	n/a	n/a	n/a	n/a	n/a	n/a	n/a	n/a	n/a	n/a	n/a	n/a	n/a
SS and PS	43	Subgroup (HRSE3)	Proportion converted	Culture (doesn't say which type)	n/a	none described	24	0	Other	Days	n/a	Other (record in col N)	n/a	n/a	n/a	n/a	n/a	n/a	n/a	n/a	n/a	n/a	n/a	n/a	n/a	n/a	n/a	n/a	n/a	153	116	76	not reported	n/a	n/a	n/a	n/a	n/a	n/a	n/a	n/a	n/a	n/a	n/a	n/a	n/a	n/a	n/a	n/a
SS and PS	43	Subgroup (HRZE3)	Proportion converted	Culture (doesn't say which type)	n/a	none described	24	0	Other	Days	n/a	Other (record in col N)	n/a	n/a	n/a	n/a	n/a	n/a	n/a	n/a	n/a	n/a	n/a	n/a	n/a	n/a	n/a	n/a	n/a	164	147	90	not reported	n/a	n/a	n/a	n/a	n/a	n/a	n/a	n/a	n/a	n/a	n/a	n/a	n/a	n/a	n/a	n/a
SS and PS	43	Subgroup (HRZE7)	Proportion converted	Culture (doesn't say which type)	n/a	none described	24	0	Other	Days	n/a	Other (record in col N)	n/a	n/a	n/a	n/a	n/a	n/a	n/a	n/a	n/a	n/a	n/a	n/a	n/a	n/a	n/a	n/a	n/a	146	137	94	not reported	n/a	n/a	n/a	n/a	n/a	n/a	n/a	n/a	n/a	n/a	n/a	n/a	n/a	n/a	n/a	n/a
SS and PS	44	Subgroup (4HR, DSTB)	Proportion converted	Smear		no	n/a	n/a	n/a	n/a	n/a	n/a	n/a	n/a	n/a	n/a	n/a	n/a	n/a	n/a	n/a	n/a	n/a	n/a	n/a	n/a	n/a	n/a	n/a	n/a	n/a	n/a	n/a	n/a	n/a	n/a	n/a	n/a	n/a	n/a	n/a	n/a	n/a	n/a	n/a	167	160	95.8	n/a
SS and PS	44	Subgroup (4HZ DSTB)	Proportion converted	Smear		no	n/a	n/a	n/a	n/a	n/a	n/a	n/a	n/a	n/a	n/a	n/a	n/a	n/a	n/a	n/a	n/a	n/a	n/a	n/a	n/a	n/a	n/a	n/a	n/a	n/a	n/a	n/a	n/a	n/a	n/a	n/a	n/a	n/a	n/a	n/a	n/a	n/a	n/a	n/a	165	157	95.2	n/a
SS and PS	44	Subgroup (4H DSTB)	Proportion converted	Smear		no	n/a	n/a	n/a	n/a	n/a	n/a	n/a	n/a	n/a	n/a	n/a	n/a	n/a	n/a	n/a	n/a	n/a	n/a	n/a	n/a	n/a	n/a	n/a	n/a	n/a	n/a	n/a	n/a	n/a	n/a	n/a	n/a	n/a	n/a	n/a	n/a	n/a	n/a	n/a	158	151	95.6	n/a
SS and PS	44	Subgroup (6H DSTB)	Proportion converted	Smear		no	n/a	n/a	n/a	n/a	n/a	n/a	n/a	n/a	n/a	n/a	n/a	n/a	n/a	n/a	n/a	n/a	n/a	n/a	n/a	n/a	n/a	n/a	n/a	n/a	n/a	n/a	n/a	n/a	n/a	n/a	n/a	n/a	n/a	n/a	n/a	n/a	n/a	n/a	n/a	119	109	91.6	n/a
SS and PS	44	Subgroup (4HR, DRTB)	Proportion converted	Smear		no	n/a	n/a	n/a	n/a	n/a	n/a	n/a	n/a	n/a	n/a	n/a	n/a	n/a	n/a	n/a	n/a	n/a	n/a	n/a	n/a	n/a	n/a	n/a	n/a	n/a	n/a	n/a	n/a	n/a	n/a	n/a	n/a	n/a	n/a	n/a	n/a	n/a	n/a	n/a	15	15	100	n/a
SS and PS	44	Subgroup (4HZ DRTB)	Proportion converted	Smear		no	n/a	n/a	n/a	n/a	n/a	n/a	n/a	n/a	n/a	n/a	n/a	n/a	n/a	n/a	n/a	n/a	n/a	n/a	n/a	n/a	n/a	n/a	n/a	n/a	n/a	n/a	n/a	n/a	n/a	n/a	n/a	n/a	n/a	n/a	n/a	n/a	n/a	n/a	n/a	18	17	94.4	n/a
SS and PS	44	Subgroup (4H DRTB)	Proportion converted	Smear		no	n/a	n/a	n/a	n/a	n/a	n/a	n/a	n/a	n/a	n/a	n/a	n/a	n/a	n/a	n/a	n/a	n/a	n/a	n/a	n/a	n/a	n/a	n/a	n/a	n/a	n/a	n/a	n/a	n/a	n/a	n/a	n/a	n/a	n/a	n/a	n/a	n/a	n/a	n/a	14	9	64.3	n/a
SS and PS	44	Subgroup (6H DRTB)	Proportion converted	Smear		no	n/a	n/a	n/a	n/a	n/a	n/a	n/a	n/a	n/a	n/a	n/a	n/a	n/a	n/a	n/a	n/a	n/a	n/a	n/a	n/a	n/a	n/a	n/a	n/a	n/a	n/a	n/a	n/a	n/a	n/a	n/a	n/a	n/a	n/a	n/a	n/a	n/a	n/a	n/a	7	4	57.1	n/a
SS and PS	44	Overall	Proportion converted	Smear		no	n/a	n/a	n/a	n/a	n/a	n/a	n/a	n/a	n/a	n/a	n/a	n/a	n/a	n/a	n/a	n/a	n/a	n/a	n/a	670	201	30	n/a	681	572	84	n/a	n/a	n/a	n/a	n/a	n/a	n/a	n/a	n/a	n/a	n/a	n/a	n/a	n/a	n/a	n/a	n/a
SS and PS	45	Subgroup- rifamate	Proportion converted	Culture (doesn't say which type)	n/a	none	2	0	Other	Days	n/a	Other (record in col N)	n/a	n/a	n/a	n/a	n/a	not reported	not reported	0.296	20.6-38.6%	n/a	n/a	n/a	n/a	not reported	not reported	0.484	38.4-58.4%	not reported	not reported	0.866	79.5-93.7%	n/a	n/a	n/a	n/a	n/a	n/a	n/a	n/a	n/a	n/a	n/a	n/a	n/a	n/a	n/a	n/a
SS and PS	45	Subgroup-non rifamate	Proportion converted	Culture (doesn't say which type)	n/a	none.	2	0	Other	Days	n/a	Other (record in col N)	n/a	n/a	n/a	n/a	n/a	not reported	not reported	0.24	20.7-27.3%	n/a	n/a	n/a	n/a	not reported	not reported	0.449	41.1-48.7%	not reported	not reported	0.777	74.5-80.9%	n/a	n/a	n/a	n/a	n/a	n/a	n/a	n/a	n/a	n/a	n/a	n/a	n/a	n/a	n/a	n/a
SS and PS	46	Subgroup- 6 month regimen	Proportion converted	Culture (doesn't say which type)	n/a	none	5	0	Other	Days	n/a	Other (record in col N)	n/a	not reported	not reported	not reported	not reported	not reported	not reported	15% (READ FROM FIG 1)	not reported	not reported	not reported	not reported	not reported	not reported	not reported	30% (READ FROM FIG 1)	not reported	75% (READ FROM FIG 1)	not reported	not reported	not reported	not reported	not reported	90% (READ FROM FIG 1)	not reported	not reported	not reported	0.946	not reported	not reported	not reported	not reported	not reported	not reported	not reported	not reported	not reported
SS and PS	46	Subgroup- 9 month regimen	Proportion converted	Culture (doesn't say which type)	n/a	none	5	0	Other	Days	n/a	Other (record in col N)	n/a	not reported	not reported	not reported	not reported	not reported	not reported	15% (READ FROM FIG 1)	not reported	not reported	not reported	not reported	not reported	not reported	not reported	30% (READ FROM FIG 1)	not reported	70% (READ FROM FIG 1)	not reported	not reported	not reported	not reported	not reported	85% (READ FROM FIG 1)	not reported	not reported	not reported	0.899	not reported	not reported	not reported	not reported	not reported	not reported	not reported	not reported	not reported
SS and PS	48	Subgroup- DS, H	Proportion converted	Culture (doesn't say which type)	n/a	none	30	0	Other	Days	n/a	Other (record in col N)	n/a	not reported	not reported	not reported	not reported	not reported	not reported	not reported	not reported	not reported	not reported	not reported	not reported	not reported	not reported	not reported	not reported	not reported	not reported	not reported	not reported	not reported	not reported	0.97	not reported	not reported	not reported	not reported	not reported	not reported	not reported	not reported	not reported	not reported	not reported	not reported	not reported
SS and PS	48	Subgroup- DS, H(SRZ)	Proportion converted	Culture (doesn't say which type)	n/a	none	30	0	Other	Days	n/a	Other (record in col N)	n/a	not reported	not reported	not reported	not reported	not reported	not reported	not reported	not reported	not reported	not reported	not reported	not reported	not reported	not reported	not reported	not reported	not reported	not reported	not reported	not reported	not reported	not reported	0.93	not reported	not reported	not reported	not reported	not reported	not reported	not reported	not reported	not reported	not reported	not reported	not reported	not reported
SS and PS	48	Subgroup- DR, H	Proportion converted	Culture (doesn't say which type)	Resistance to isoniazid defined as growth of >/= 20 colonies on >/=0.2mg/l isoniazid and rifampicin on 32mg/l or more; streptomycin MIC at 32mg/l.	none	30	0	Other	Days	n/a	Other (record in col N)	n/a	not reported	not reported	not reported	not reported	not reported	not reported	not reported	not reported	not reported	not reported	not reported	not reported	not reported	not reported	not reported	not reported	not reported	not reported	not reported	not reported	not reported	not reported	not reported	not reported	not reported	not reported	not reported	not reported	not reported	not reported	not reported	not reported	not reported	not reported	not reported	not reported
SS and PS	48	Subgroup- DR, H(SRZ)	Proportion converted	Culture (doesn't say which type)	Resistance to isoniazid defined as growth of >/= 20 colonies on >/=0.2mg/l isoniazid and rifampicin on 32mg/l or more; streptomycin MIC at 32mg/l.	none	30	0	Other	Days	n/a	Other (record in col N)	n/a	not reported	not reported	not reported	not reported	not reported	not reported	not reported	not reported	not reported	not reported	not reported	not reported	not reported	not reported	not reported	not reported	not reported	not reported	not reported	not reported	not reported	not reported	not reported	not reported	not reported	not reported	not reported	not reported	not reported	not reported	not reported	not reported	not reported	not reported	not reported	not reported
SS and PS	48	Overall	Proportion converted	Culture (doesn't say which type)	at 7 months	no blinding	n/a	n/a	n/a	n/a	n/a	n/a	n/a	n/a	n/a	n/a	n/a	n/a	n/a	n/a	n/a	n/a	n/a	n/a	n/a	266	136	51	n/a	252	214	85	n/a	n/a	n/a	n/a	n/a	n/a	n/a	n/a	n/a	n/a	n/a	n/a	n/a	n/a	n/a	n/a	n/a
CC	76	No excess alcohol use	Time to conversion	Culture (doesn't say which type)	number of days between the start of treatment and the date of the first consistently negative result from sputum culture	NS	NA	46925	Median	days	43	IQR	25-66	NA	NA	NA	NA	NA	NA	NA	NA	NA	NA	NA	NA	NA	NA	NA	NA	NA	NA	NA	NA	NA	NA	NA	NA	NA	NA	NA	NA	NA	NA	NA	NA	NA	NA	NA	NA
CC	76	Excess alcohol use	Time to conversion	Culture (doesn't say which type)	number of days between the start of treatment and the date of the first consistently negative result from sputum culture	NS	NA	12512	median	days	54	IQR	31-76	NA	NA	NA	NA	NA	NA	NA	NA	NA	NA	NA	NA	NA	NA	NA	NA	NA	NA	NA	NA	NA	NA	NA	NA	NA	NA	NA	NA	NA	NA	NA	NA	NA	NA	NA	NA
CC	76	No excess alcohol use (self-administered)	Time to conversion	Culture (doesn't say which type)	number of days between the start of treatment and the date of the first consistently negative result from sputum culture	NS	NA	3392	Median	days	45	IQR	26-69	NA	NA	NA	NA	NA	NA	NA	NA	NA	NA	NA	NA	NA	NA	NA	NA	NA	NA	NA	NA	NA	NA	NA	NA	NA	NA	NA	NA	NA	NA	NA	NA	NA	NA	NA	NA
CC	76	Excess alcohol use (self-administered)	Time to conversion	Culture (doesn't say which type)	number of days between the start of treatment and the date of the first consistently negative result from sputum culture	NS	NA	308	median	days	50	IQR	31-76	NA	NA	NA	NA	NA	NA	NA	NA	NA	NA	NA	NA	NA	NA	NA	NA	NA	NA	NA	NA	NA	NA	NA	NA	NA	NA	NA	NA	NA	NA	NA	NA	NA	NA	NA	NA
CC	76	No excess alcohol use (DOT)	Time to conversion	Culture (doesn't say which type)	number of days between the start of treatment and the date of the first consistently negative result from sputum culture	NS	NA	30041	Median	days	43	IQR	24-65	NA	NA	NA	NA	NA	NA	NA	NA	NA	NA	NA	NA	NA	NA	NA	NA	NA	NA	NA	NA	NA	NA	NA	NA	NA	NA	NA	NA	NA	NA	NA	NA	NA	NA	NA	NA
CC	76	Excess alcohol use (DOT)	Time to conversion	Culture (doesn't say which type)	number of days between the start of treatment and the date of the first consistently negative result from sputum culture	NS	NA	8887	median	days	54	IQR	31-75	NA	NA	NA	NA	NA	NA	NA	NA	NA	NA	NA	NA	NA	NA	NA	NA	NA	NA	NA	NA	NA	NA	NA	NA	NA	NA	NA	NA	NA	NA	NA	NA	NA	NA	NA	NA
CC	75	Overall	Proportion converted	Smear	NS	NS	NA	NA	NA	NA	NA	NA	NA	NA	NA	NA	NA	NA	NA	NA	NA	NA	NA	NA	NA	NA	NA	NA	NA	188	178	95.3	NR	NA	NA	NA	NA	188	187	0.995	NR	NA	NA	NA	NA	188	187	0.995	NR
CC	75	Overall	Proportion converted	Solid culture	NS	NS	NA	NA	NA	NA	NA	NA	NA	NA	NA	NA	NA	NA	NA	NA	NA	NA	NA	NA	NA	NA	NA	NA	NA	215	198	92.1	NR	NA	NA	NA	NA	215	199	0.926	NR	NA	NA	NA	NA	215	203	0.944	NR
JW	77	DS-TB, HRZS intensive phase	Proportion converted	Culture (doesn't say which type)	NS	NS	NA	NA	NA	NA	NA	NA	NA	NA	NA	NA	NA	NA	NA	NA	NA	NA	NA	NA	NA	169	114	0.67	NA	167	158	0.95	NA	NA	NA	NA	NA	NA	NA	NA	NA	NA	NA	NA	NA	NA	NA	NA	NA
JW	78	SHRZ, all	Proportion converted	Culture (doesn't say which type)	NS	NS	NA	NA	NA	NA	NA	NA	NA	NA	NA	NA	NA	NA	NA	NA	NA	NA	NA	NA	NA	146	NA	0.38	NA	146	NA	0.77	NA	146	NA	97	NA	146	NA	99	NA	146	NA	100	NA	146	NA	100	NA
JW	78	EHRZ, all	Proportion converted	Culture (doesn't say which type)	NS	NS	NA	NA	NA	NA	NA	NA	NA	NA	NA	NA	NA	NA	NA	NA	NA	NA	NA	NA	NA	141	NA	0.35	NA	141	NA	0.77	NA	141	NA	99	NA	141	NA	99	NA	141	NA	100	NA	141	NA	100	NA
JW	78	SHRZ, smear+	Proportion converted	Culture (doesn't say which type)	NS	NS	NS	NS	NS	NS	NS	NS	NS	NA	NA	NA	NA	NA	NA	NA	NA	NA	NA	NA	NA	82	NA	0.2	NA	82	NA	0.71	NA	82	NA	96	NA	NA	NA	NA	NA	NA	NA	NA	NA	NA	NA	NA	NA
JW	78	SHRZ, smear-	Proportion converted	Culture (doesn't say which type)	NS	NS	NS	NS	NS	NS	NS	NS	NS	NA	NA	NA	NA	NA	NA	NA	NA	NA	NA	NA	NA	64	NA	0.61	NA	64	NA	0.86	NA	64	NA	97	NA	NA	NA	NA	NA	NA	NA	NA	NA	NA	NA	NA	NA
JW	78	ERHZ, smear+	Proportion converted	Culture (doesn't say which type)	NS	NS	NS	NS	NS	NS	NS	NS	NS	NA	NA	NA	NA	NA	NA	NA	NA	NA	NA	NA	NA	84	NA	0.26	NA	84	NA	0.7	NA	84	NA	100	NA	NA	NA	NA	NA	NA	NA	NA	NA	NA	NA	NA	NA
JW	78	ERHZ, smear-	Proportion converted	Culture (doesn't say which type)	NS	NS	NS	NA	NA	NA	NA	NA	NA	NA	NA	NA	NA	NA	NA	NA	NA	NA	NA	NA	NA	57	NA	0.47	NA	57	NA	0.88	NA	57	NA	0.98	NA	NA	NA	NA	NA	NA	NA	NA	NA	NA	NA	NA	NA
JW	79	DS-TB, RHZS	Proportion converted	Culture (doesn't say which type)	NS	NS	NS	NA	NA	NA	NA	NA	NA	NA	NA	NA	NA	NA	NA	NA	NA	NA	NA	NA	NA	207	NA	0.66	NA	210	NA	0.94	NA	NA	NA	NA	NA	NA	NA	NA	NA	NA	NA	NA	NA	NA	NA	NA	NA
[truncated: 7 more columns]

## Sheet: Table 5g_Qual of case series
Table 5g. Assessment of quality of case series (may be case series/cohort within a cohort or RCT of an intervention) - NIH too for case series
Tool available at https://www.nhlbi.nih.gov/health-topics/study-quality-assessment-tools
Reviewer	Study ID	Study type	Domain
				1. Was the study question or objective clearly stated?	2. Was the study population clearly and fully described, including a case definition?	3. Were the cases consecutive or randomly allocated in an RCT?	4. Were the subjects comparable?	5. Was the intervention clearly described?	6. Were the outcome measures clearly defined, valid, reliable, and implemented consistently across all study participants?	7. Was the length of follow-up adequate?	8. Were the statistical methods well-described?	9. Were the results well-described?	Final comments and score
SK	24	retrospective cohort	Description				Of at total 692 TB patients in the study period, 514 were included in the analysis. No comparison provided between those included and excluded.													yes
			Review authors' judgement	yes	yes	yes	unclear	yes	yes	yes	yes	yes	good							no
			Score	1	1	1	0	1	1	1	1	1	8							unclear
SK	25	prospective cohort	Description				Of 526 patients admitted, 329 were included - no comparison between included/excluded
			Review authors' judgement	yes	unclear	yes	unclear	yes	yes	yes	yes	yes	good
			Score	1	0	1	0	1	1	1	1	1	7
SK	27	prospective cohort	Description
			Review authors' judgement	yes	no	unclear	yes	yes	yes	yes	yes	yes	good
			Score	1	0	0	1	1	1	1	1	1	7
SK	31	retrospective cohort	Description				120 total, 89 included, not compared
			Review authors' judgement	yes	yes	yes	unclear	yes	yes	yes	yes	yes	good
			Score	1	1	1	0	1	1	1	1	1	8
SS	66		Description	yes	no, no data on age range	Retrospective study- consecutive patients with adequate data	All TB patients for region without previous TB treatment ; they were representative of smear-positive patients with PTB	yes (2RHZE 4RH)	Clearly described, including those not having test at appropriate time.			data abstraction was constrained by lack of demographic data disaggregated by drug susceptibility group, number of patients providing a sample was asssumed (from methods) to be 100% (but not clear if 10.7% who didn't provide sample in correct window were included in denominator, which is a problem)								yes
			Review authors' judgement	yes	no	yes	yes	yes	yes	yes	yes	no	good							no
			Score	1	0	1	1	1	1	1	1	0	7							unclear
EM + CC	8	RCT	Description	Primary end points clearly stated	Yes	Randomally assigned treatment arm	Yes	Yes	Yes	Yes. 67/827 lost to follow up	Full details in appendix and protocol	Num and denom	None							yes
			Review authors' judgement	yes	yes	yes	yes	yes	yes	yes	yes	yes	good							no
			Score	1	1	1	1	1	1	1	1	1	9							unclear
EM + CC	9	RCT	Description	Not explicitly		Volunteers; allocation to treatment at random	Scored no as volunteers and no information provided on representativeness compared to general population - possibilty of bias	Yes	Yes	Yes. 0 lost to follow up	No statistical analysis stragegy, mention of some statistical tests used in analysis	Num and denom	None
			Review authors' judgement	no	no	no	no	yes	yes	yes	no	yes	fair
			Score	0	0	0	0	1	1	1	0	1	4
EM + DM	13	RCT	Description	Very clearly stated	Yes - both arms of the study were well defined	Truly randomised to treatment arm	Yes - from same population prior to randomisaion	Yes - clearly definition of treatment regimens	Yes	Yes. 3 lost to follow-up	Thoroughly described	Yes	None
			Review authors' judgement	yes	yes	yes	yes	yes	yes	yes	yes	yes	good
			Score	1	1	1	1	1	1	1	1	1	9
EM + DM	10	RCT	Description	Clearly stated	Yes - full description	Randomally asigned - true randomisation	Yes - comparable and from same initial population	call it DOTS but don't actually specify RHZE, it is implicit	Yes - reliably implemented an recorded	Yes. 4 lost to follow-up	Yes, thorough analysis description	Yes	None
			Review authors' judgement	yes	yes	yes	yes	no	yes	yes	yes	yes	good
			Score	1	1	1	1	0	1	1	1	1	8
EM + DM	38	RCT	Description	Clearly stated	Full description of population	Randomally asigned - true randomisation	Yes, fully comparable	Yes, clear description in methods	Yes - fully detailed and recorded	Yes. Twelve 8-week cultures missing	Yes	Yes	None
			Review authors' judgement	yes	yes	yes	yes	yes	yes	yes	yes	yes	good
			Score	1	1	1	1	1	1	1	1	1	9
EM + DM	39	RCT	Description	Yes - clear objectives listed	Yes, fully described	Randomally asigned - true randomisation	Fully comparable	Yes, clear description	Yes, clearly defined	Yes. Loss to follow-up not discussed but appears to be 0.	Yes - well described	Yes	None
			Review authors' judgement	yes	yes	yes	yes	yes	yes	yes	yes	yes	good
			Score	1	1	1	1	1	1	1	1	1	9
nm + mb	21	RCT	Description	n/a	n/a	"randomly assigned"	Smear+ only, and exclude CD4<200	drug doses given in accordance with published guidelines, administered by DOT for 8 weeks followed by conventional regimen; adherence not quantified…	n/a	n/a	n/a	n/a	n/a							yes
			Review authors' judgement	yes	yes	yes	yes	no	yes	yes	yes	yes	good							no
			Score	1	1	1	1	0	1	1	1	1	8							unclear
nm + mb	22	prospective cohort	Description	n/a	n/a	doesn't say how selected	doesn't say enough about how subjects were selected to judge	drug regimens described clearly, "subjects were hospitalised during the first 2 weeks of treatment for DOT", subsequently self-administered and adherence monitored through clinic visits, drug-dispensing records and urine testing - but adherence not quantified	"sputums collected in triplicate before the start of chemotherapy (day 0), and in duplicate on days 2, 4, 7, 14, 30, 60, 120 and 180"	2 month follow-up, <90% in final analysis	n/a	n/a	n/a
			Review authors' judgement	yes	yes	unclear	unclear	no	yes	no	yes	yes	fair
			Score	1	1	0	0	0	1	0	1	1	5
nm + mb	23	retrospective cohort	Description	n/a	Age and sex distribution and type of disease only given for all subjects, not for DS only, but the majority were DS. All were smear+	consecutive cases were picked that met the case definition within the study period	smear+ only	drug regimen not described clearly, adherence not described	from day of diagnosis to day a second negative sputum was obtained (during this period, a sample was obtained every 7 days), mean 28.6 days with range 8-86 days	Follow up until sputum conversion. Less than 2 months in many cases	n/a	n/a	n/a
			Review authors' judgement	yes	yes	yes	yes	no	yes	yes	yes	yes	good
			Score	1	1	1	1	0	1	1	1	1	8
nm + mb	28	retrospective cohort	Description	n/a	Adjust for age and sex, but don't describe them	all cases that met case definition were used	n/a	Don't describe continuation treatment or adherence	No details of timing of tests	<90% had valid date of conversion	n/a	n/a	n/a
			Review authors' judgement	yes		yes	yes	no	no	no	yes	yes	fair
			Score	1	0	1	1	0	0	0	1	1	5
nm + mb	30	retrospective cohort	Description	n/a	n/a	n/a	n/a	Don't describe continuation treatment (but only 6 weeks follow-up) or adherence	n/a	6 week follow-up. Most converted before then, but a few didn't. All converted for solid culture, so that result is ok	n/a	n/a	n/a
			Review authors' judgement	yes	yes	yes	yes	no	yes	no	yes	yes	good
			Score	1	1	1	1	0	1	0	1	1	7
nm + mb	33	retrospective cohort	Description	n/a	don't describe age	all cases that met case definition were used	n/a	Don't describe treatment or adherence	n/a	Followed up until 3 consecutive negative smears. <90% follow up if include dead in lfu, >90% if don't	n/a	Give mean, 2 SE, and median. Is that good enough?	n/a
			Review authors' judgement	yes	no	yes	yes	no	yes	yes	yes	yes	good
			Score	1	0	1	1	0	1	1	1	1	7
nm + mb	34	part retrospective, part prospective cohort	Description	n/a	n/a	all cases that met case definition were used	n/a	don't describe adherence, however DOT cases only	Implemented differently for retrospective and prospective cohorts, but results presented separately	Only include people observed until smear conversion. >10% excluded due to not having at least one sample per week	n/a	Give time to 3rd negative plus time between 1st and 3rd negatives separately. Can combine the means, but not the SDs	n/a
			Review authors' judgement	yes	yes	yes	yes	no	yes	no	yes	no	fair
			Score	1	1	1	1	0	1	0	1	0	6
HT	14	RCT	Description																	yes
			Review authors' judgement	yes	yes	unclear	yes	yes	yes	yes	yes	yes	good							no
			Score	1	1	0	1	1	1	1	1	1	8							unclear
HT	15	RCT	Description
			Review authors' judgement	yes	yes	yes	yes	yes	yes	yes	yes	yes	good
			Score	1	1	1	1	1	1	1	1	1	9
HT	18	RCT	Description
			Review authors' judgement	yes	yes	yes	yes	yes	yes	yes	yes	yes	good
			Score	1	1	1	1	1	1	1	1	1	9
HT	19	RCT	Description
			Review authors' judgement	yes	yes	yes	yes	yes	yes	yes	yes	yes	good
			Score	1	1	1	1	1	1	1	1	1	9
HT	20	RCT	Description
			Review authors' judgement	yes	yes	unclear	yes	yes	yes	yes	yes	yes	good
			Score	1	1	0	1	1	1	1	1	1	8
SS and PS	24	RCT	Description	Clear	Yes recorded	Ramdomised, not clear how	Broadly- excludes those with renal failure, impaired liver function, epilepsy or uncontrolled DM in addition- not sure truly representative, depending on definitions	Clear	Yes as far as described	100% retention to 2 months	Yes	Denominator implied								no
			Review authors' judgement	yes	yes	yes	unclear	yes	yes	yes	yes	yes	good							unclear
			Score	1	1	1	0	1	1	1	1	1	8
SS and PS	114	Prospective cohort	Description	Clear	Gender missing	Consecutive cases	As far as described yes- representative of MDR TB patients	Intervention not undertaken- observational data only and actual drugs taken not described, only numbers	Monthly sputum culture used.	Yes	Yes	Yes
			Review authors' judgement	yes	no	yes	yes	no	yes	yes	yes	yes	good
			Score	1	0	1	1	0	1	1	1	1	7
SS and PS	345	RCT	Description	Clear	Recorded	Central randomisation	Excludes those on or about to start ARVs, otherwise comparable, could argue either way	Clear	Monthly sputum culture used.	>90% followed up for 8 weeks	Yes	Yes
			Review authors' judgement	yes	yes	yes	yes	yes	yes	yes	yes	yes	good
			Score	1	1	1	1	1	1	1	1	1	9
SS and PS	565	RCT	Description	Clear	Recorded	Central randomisation	Broadly yes. Includes HIV as long as CD4 >200, excludes DM on isulin, cardiac arrythmia, lens opacity on slit-lamp or extrathoracic TB	Clear	Weekly sputum culture to 8 weeks and CFU counts weekly.	Yes	Yes	No- no measure of spread reported
			Review authors' judgement	yes	yes	yes	yes	yes	yes	yes	yes	no	good
			Score	1	1	1	1	1	1	1	1	0	8
SS and PS	5428	RCT	Description	Clear	Recorded	Randomised	Adults of fixed address without extrapulmonary diseases/ IDDM/ CLD/CKD/blood disorders/peripheral neuritis/ alcoholism or psychiatric illness- seems fairly extensive	Clear	2 samples at month 2, 3, 5 and 6	Yes	Yes	Yes
			Review authors' judgement	yes	yes	yes	yes	yes	yes	yes	yes	yes	good
			Score	1	1	1	1	1	1	1	1	1	9
SS and PS	5429	RCT	Description	Clear	Recorded	Randomised in blocks	Adults without life-threatening comorbidities or pregnancy, but also excludes WCC<3umol?L, creat > 177umol/L, gout or serum bili >35umo/L	Clear	weekly MCS for 8 weeks then monthly thereafter	Unclear denominator proportions reported- no comment on LTFU	Yes	Denominators not given
			Review authors' judgement	yes	yes	yes	yes	yes	yes	unclear	yes	no	good
			Score	1	1	1	1	1	1	0	1	0	7
DM	68	RCT	Description	yes	yes but the final analysis was of a subgroup of original study population and excluded deaths	paper calls it random allocation but a consecutive series of envelopes were opened and method of sequence alloaction and randomisation not described	yes	yes	no, exclusion of deaths is a problem, not all participants had samples at each timepoint and reporting doesn't allow for identification of denominators	yes	not really described at all	no -unable to see denominators for each timepoint	major issue with bias and with selection of subjects presented in the analysis from the original trial							yes
			Review authors' judgement	yes	unclear	unclear	yes	yes	no	yes	no	no	fair							no
			Score	1	0	0	1	1	0	1	0	0	4							unclear
JO	70		Description	No	Yes	Yes	Yes	Yes	Yes	Yes	No	Yes								yes
			Review authors' judgement	no	yes	yes	yes	yes	yes	yes	No	yes	good							no
			Score	0	1	1	1	1	1	1	0	1	7							unclear
EM + JO	59	Prospective cohort	Description	Yes - clearly described the follow-up points and outcomes to be measured.	Well described	Selection wasn't desribed with regards to consequitive/random allocation	Subjects were all from same population. No group for comparison in study design for BQ3.	Decribed as 'standard 6 month treatment' - no comment on adherence.	Clearly described outcome measures	6 month follow up suitable for research question explored	Yes	Results for sputum conversion were only described in text but numbers low enough that absolute numbers (numerator and denominator) can be reliably calculated from the percentages quoted.	For follow-up, 46 patients follwed-up prospectively from the 68 TB patients in the cross-sectional component. Not clear whether it was intended to follow up all 68 and 46 successfully followed-up (ie 22 lost to follow-up).							yes
			Review authors' judgement	yes	yes	unclear	yes	no	yes	yes	yes	yes	good							no
			Score	1	1	0	1	0	1	1	1	1	7							unclear
EM + JO	60	Retrospective cohort	Description	Clearly described objectives	Well described case definition and exclusion criteria	Appears to be inclusive off all patients fulfilling criteria within study timeframe (retrospective)	Populations were from same population. Younger population with larger female proportion in bronchoscopic diagnostic group but results are also considered adjusting for age and sex.	Not clearly described but implict from exclusion criteria that the course was HRZE. No adherence discussion.	Clearly described outcome measures	Retrospective so hard to establish true length of follow up	Yes	Yes, stratified clearly between the 3 groups and adjusted for age and sex.	Time to conversion results are a little questionable as no regulated points for follow-up/tests after sputum conversion (so once one sputum negative, patient no-longer followed up). Limitations described in paper.
			Review authors' judgement	yes	yes	yes	yes	no	yes	unclear	yes	yes	good
			Score	1	1	1	1	0	1	0	1	1	7
EM + JO	61	Prosepctive cohort	Description	Clearly described objectives	Well described	Population we are investigating was selected to be age/sex-matched to an MDR-TB case - no comment on whether consecutive	Population we are investigating was selected to be age/sex-matched to an MDR-TB case - potential selection bias for our question so might not be comparable to other studies	Not clearly described but susceptibility testing suggests HRZE used	Yes, celarly defined method of testing for conversion	Yes - conversion 'by' 2 months suitable for our question (although the tests leading to these stats could have been done prior to 2 months) and further 6 monthly follow-up thereafter.	Yes	The results we are interested in were described in a couple of lines but clearly state thevalues that are of interest.	These DS-TB cases are age and sex matched to MDR cases. May be seleciton bias. As main paper looks at MDR TB and many different outcomes, there are not adjusted statistical methods applied to the data of interest.
			Review authors' judgement	yes	yes	no	no	no	yes	yes	yes	yes	fair
			Score	1	1	0	0	0	1	1	1	1	6
EM + JO	62	Prospective cohort	Description	Objectives clear and defined	Well described	No explicitly described	Populations were from same selection frame, separated by time	Very clearly described	Yes - but method of culture not discussed	Yes, described in full and appropriate	Yes	Yes, clearly presented	N/A
			Review authors' judgement	yes	yes	unclear	yes	yes	yes	yes	yes	yes	good
			Score	1	1	0	1	1	1	1	1	1	8
EM + JO	63	Retrospective cohort	Description	Clearly described objectives	Yes, well described. M. bovis population may not be relevant to our question but stratified with M. tuberculosis	Population complete of elligable cases within time period	Yes, complete population with country. M. bovis population unlikely comparable but M. tuberculosis is.	Initial intervention of HRZE clearly defined but no record of treatment switches after susceptability testing.	Outcome measure is negative 'culture' but varies from aptient to patient whether liquid or solid culture.	N/A: was retrospective study using data available.	Yes	Results of interest were mostly from the legend of Figure 2, but complete for the BQ3 question	Combined population may not be comparable to other studys without genotyping: if all individuals included then treatment may differ (as M. bovis cases unlikely on pyrazinamide), if only M. tuberculosis included then we have selected out M. bovis where other studies do not have this capability
			Review authors' judgement	yes	yes	yes	yes	yes	yes	yes	yes	yes	good
			Score	1	1	1	1	1	1	1	1	1	9
EM + JO	64	Prospective cohort	Description	Yes, clearly described objectives	Case definition described and demographics presented.	Consecutive patients	Yes - stratified by treatement regimen (at least RHZ)	Not clear the regimen duration or structure on an individual level but all treated with RHZ on recruitment	Conversion results presented for smear and culture	Yes, defined at 2 and 3 months. No loss to follow-up between time-points	Yes	Yes. Stratified between RHZ-containing regimens and daibetes	N/A
			Review authors' judgement	yes	yes	yes	yes	unclear	yes	yes	yes	yes	good
			Score	1	1	1	1	0	1	1	1	1	8
EM + JO	65	Prospective cohort	Description	Clearly described objectives	Case definitions described	Unclear as multicentre	Unlikely comparable to other studies but comparible within this study (stratifications that do not match other studies: and only proportions given)	Yes - intervention described clearer and well recorded/stratified	Outcome measures well defined	Yes	Yes	Yes - but presented in a way unlikely useful fror BQ3 question	Although 'good' on paper: results are unlilkely useful for BQ3 as only proportions presented and populations stratified differently from previous papers
			Review authors' judgement	no	yes	unclear	yes	yes	yes	yes	yes	yes	good
			Score	0	1	0	1	1	1	1	1	1	7
MB	51	prospective cohort	Description	n/a	n/a	all patients who met case definition within study period were included	n/a	no adherence described	n/a	2 months, loss to follow-up not explicitly described	n/a	does not report numerator for proportion	n/a							yes
			Review authors' judgement	yes	yes	yes	yes	no	yes	unclear	yes	no	fair							no
			Score	1	1	1	1	0	1	0	1	0	6							unclear
MB	52	prospective cohort	Description	n/a	gender not described	doesn't give details of cohort recruitment	"Defaulters (a case who did not take the prescribed medication for at least two consecutive months) and cases that transferred outside of the study area were excluded if there was no conversion time available before this event." - bias towards excluding slower converters	drug regimen not described	"A conversion time in days (from positive to negative M. tuberculosis in sputum) was estimated from the day of diagnosis (day 0) and a date midway between the last positive result and the first of two successive negative results.16 When more than 91 days had elapsed between the last positive and the first of two successive negative results, samples were censored and the last positive day was used…	2 months, loss to follow-up not explicitly described	n/a	reports numerator and denominator
			Review authors' judgement	yes	no	no	no	no	no	unclear	yes	yes	poor
			Score	1	0	0	0	0	0	0	1	1	3
MB	53	prospective cohort	Description	n/a	age, gender not described	unclear how recruited	unclear as no breakdown provided	adherence not described	n/a	2 months, loss to follow-up not explicitly described	n/a	n/a	n/a
			Review authors' judgement	yes	no	unclear	unclear	no	yes	unclear	yes	yes	fair
			Score	1	0	0	0	0	1	0	1	1	4
MB	54	retrospective cohort	Description	n/a	age not described	all patients who met case definition within study period were included	Exclusion criteria: extrapulmonary TB, no smear/culture results available, immunocompromised, MDR/XDR, no smoking data. However, is it valid to exclude cavitatory lesions and extensive lung involvement?	drug regimen, adherence not described	Don't say when samples taken	presented outcomes at 6 weeks only. Don't give details on lfu	n/a	n/a	n/a
			Review authors' judgement	yes	no	yes	unclear	no	no	no	yes	yes	fair
			Score	1	0	1	0	0	0	0	1	1	4
MB	55	non-randomised controlled trial	Description	n/a	n/a	cases were allocated by own choice	although 2/3 of thos eligible did not consent to be in study	"all doses were directly observed"	n/a	>10% loss to f/u	n/a	for proportions: does not report numerator or CI; for median time to conversion: does not report a measure of spread	n/a
			Review authors' judgement	yes	yes	no	yes	yes	yes	no	yes	no	fair
			Score	1	1	0	1	1	1	0	1	0	6
MB	57	RCT	Description	n/a	n/a	randomly allocated	n/a	drug regimen well described, "completion of study treatment was defined as ingestion of 40 directly observed therapy doses within 54-70 calendar days"	very clearly described	followed up for 2 months, however <90% retention	n/a	reports numerator and denominator	n/a
			Review authors' judgement	yes	yes	yes	yes	yes	yes	no	yes	yes	good
			Score	1	1	1	1	1	1	0	1	1	8
MB	58	prospective cohort	Description	n/a	Age and sex breakdown only given for full study, not the small proportion with data on conversion times	consecutive patients were screened for eligibility	Most did not have data on conversion time - doesn't say why not	not clearly described	The methods give a description of when testing was supposed to be done, but then they don't have time to conversion in most participants, and don't say why	<90% retention	n/a	n/a	n/a
			Review authors' judgement	yes	no	yes	unclear	no	no	no	yes	yes	fair
			Score	1	0	1	0	0	0	0	1	1	4
PS & SS	67	RCT	Description		study population not clearly deliniated. Unsure where from.		no data presented but in the text written that groups are comparible	yes		Yes, >90% follow up to 12 months	Not described									yes
			Review authors' judgement	yes	no	yes	yes	yes	yes	yes	no	yes	good							no
			Score	1	0	1	1	1	1	1	0	1	7							unclear
PS	50	retrospective cohort	Description			all cases selected over available time frame	all TB patients from a referral hospital	drug combination and length described clearly												yes
			Review authors' judgement	yes	yes	unclear	yes	yes	yes	yes	yes	unclear	good							no
			Score	1	1	0	1	1	1	1	1	0	7							unclear
PS	49	prospective case control	Description										note not RCT.
			Review authors' judgement	yes	yes	no	yes	yes	yes	yes	yes	yes	good
			Score	1	1	0	1	1	1	1	1	1	8
RCH	47	RCT	Description	Yes, clearly stated	Yes, very clear case definition, and demographics etc clearly described in tables 1&2	Consecutively	Yes, subjects in both arms were comparable, and no reason to belie e not comparable to general PTB population in that setting.	Yes	Outcome measure at 2 months was consistent, at end of study was variable, but clearly stated. Culture outcome, so valid outcome.	yes, and loss to follow up was low (5%)	For this outcome, no stat methods applied, just reportded raw numbers	Yes, definition plus denominator and numerator given,								yes
			Review authors' judgement	yes	yes	yes	yes	yes	yes	yes	yes	yes	good							no
			Score	1	1	1	1	1	1	1	1	1	9							unclear
SS and PS	43	RCT	Description	Relatively clear- explore 6-month intermittent TB regimens	Age missing	Cases were randomly allocated (though not stated how)	As far as described, yes	Clear	Yes. Cultures done at clear intervals. Many missing but clearly described why not included- as did per protocol analysis	Yes. >90% followed up (of those that were not excluded due to drug toxicity, default, pregnancy or death). Could argue ITT analysis would have been more useful.	Not described in any detail	Yes- defined as negative culture. The study focusses more on bacteriological relapse however and these are reported well.								yes
			Review authors' judgement	yes	no	yes	yes	yes	yes	yes	unclear	yes	good							no
			Score	1	0	1	1	1	1	1	0	1	7							unclear
SS and PS	44	RCT	Description	Yes-compare different drugs in continuation phase	Described clearly (overall, but not by subgroup)	Yes	As far as described, yes	Clear	Yes. cultures done at clear intervals. Many missing but clearly described why not included- as did per protocol analysis	>90% reported at end of therapy; <90% followed up for adequate period (followed 30 months however around 85% reported)	Not described in any detail	Yes- defined as negative culture. The study focusses more on bacteriological relapse however and these are reported well.
			Review authors' judgement	yes	yes	yes	yes	yes	yes	yes	no	yes	good
			Score	1	1	1	1	1	1	1	0	1	8
SS and PS	45	RCT	Description	Yes	Age missing	Randomly allocated but not stated how	As far as described, yes	Clear	Yes as far as described	Doesn't clearly state what proportion of eligible patients are included in percentages given for sputum conversion; presumably all?	Yes, survival analysis tecnhique with per-protocol analysis.	Yes
			Review authors' judgement	yes	no	yes	yes	yes	yes	unclear	yes	yes	good
			Score	1	0	1	1	1	1	0	1	1	7
SS and PS	46	RCT	Description	yes	Described clearly	Stratified randomisation	As far as described, yes	Clear	Yes as far as described	Sufficient	Yes	Not clear what data are in table. Proportions given with definition and numerator BUT denominator unclear
			Review authors' judgement	yes	yes	yes	yes	yes	yes	yes	yes	unclear	good
			Score	1	1	1	1	1	1	1	1	0	8
SS and PS	48	RCT	Description	Yes-compare different drugs in continuation phase	Yes, recorded in categories	Randomly allocated but not stated how	As far as described, yes	Clear	Yes as far as described	Not clear- results at 1 month given, percentages only with no denominator at 2 months, by completion of treatment 14/131 on H(SRZ) arm had defaulted but not specified when.	No descriptions	Unclear, numberators and denominators not clearly described
			Review authors' judgement	yes	yes	yes	yes	yes	yes	unclear	no	no	fair
			Score	1	1	1	1	1	1	0	0	0	6
CC	75	Retrospective cohort	Description				Only culture positive cases who consented; no info on those who did not consent	No - cant disaggregate HRZS and HRZE; don’t know proportions treated with each		No information given on any loss to follow up		No - no measure of spread presented
			Review authors' judgement	yes	yes	yes	yes	no	yes	unclear	yes	no	fair
			Score	1	1	1	1	0	1	0	1	0	6
JW	77	RCT	Description		overall population well defined, and reported no significant differences between groups	randomly allocated	presumably, for defined popualation	Yes
			Review authors' judgement	yes	yes	yes	yes	yes	yes	yes	no	yes	good
			Score	1	1	randomly allocated	1	1	1	1	0	1	7
JW	78	RCT	Description
			Review authors' judgement	yes	yes	yes	yes	Yes	yes	yes	no	yes	good
			Score	1	1	1	1	1	1	1	0	1	8
JW	79	RCT	Description
			Review authors' judgement	yes	yes	yes	yes	yes	yes	yes	no	yes	good
			Score	1	1	1	1	1	1	1	0	1	8
